# Supplementary material for: Development of Nuclear DNA Markers for Applications in Genetic Diversity Study of Oil Palm-Pollinating Weevil Populations
Source: Insects. 2023 Feb 3;14(2):157. doi: 10.3390/insects14020157 (PMC9967927; doi:10.3390/insects14020157)
Supplement: Supplementary file 1 [file insects-14-00157-s001.zip]

Archive with 8 entries (6 files):
- insects-2056860-supplementary/insects-2056860-supplementary/
- insects-2056860-supplementary/insects-2056860-supplementary/insects-2056860- Supplementary/
- insects-2056860-supplementary/insects-2056860-supplementary/insects-2056860- Supplementary/~$SupplementatyTable4.xlsx
- insects-2056860-supplementary/insects-2056860-supplementary/insects-2056860- Supplementary/Figures S1-8.pdf
- insects-2056860-supplementary/insects-2056860-supplementary/insects-2056860- Supplementary/Table S1.xlsx
- insects-2056860-supplementary/insects-2056860-supplementary/insects-2056860- Supplementary/Table S2.xlsx
- insects-2056860-supplementary/insects-2056860-supplementary/insects-2056860- Supplementary/Table S3.xlsx
- insects-2056860-supplementary/insects-2056860-supplementary/insects-2056860- Supplementary/Table S4.xlsx
