# Supplementary material for: Development of Nuclear DNA Markers for Applications in Genetic Diversity Study of Oil Palm-Pollinating Weevil Populations
Source: Insects. 2023 Feb 3;14(2):157. doi: 10.3390/insects14020157 (PMC9967927; doi:10.3390/insects14020157)
Supplement: Supplementary file 1 [file insects-14-00157-s001.zip › insects-2056860-supplementary/insects-2056860-supplementary/insects-2056860- Supplementary/Table S1.xlsx]

## Sheet:  Table S1
Table S1: List of 220 SNP markers with primer sequence
Marker_ID	Sequence	Major.Allele.Frquency	GenotypeNo	SampleSize	No. of obs.	AlleleNo (NA)	Availability	Expected Heterozygosity (He)	Observed Heterozygosity (Ho)	PIC	Fis
SDPek_000001	AAAGAGCAAATACTTAAAAGGCTATTTACGTGACTAACACGTAACAGACTCAATTAATAGAGGGACGTCAGCAAG[G/A]AAAACTGTTTCAGTTCACGCAAATACTTCATTAGTACAATTCTCTTATTAATGGTGTTCCGGAATCTATGTGTAG	0.994444	2	180	180	2	1	0.0110494	0.0111111	0.0109883	-0.00280112
SDPek_000006	AGTGAATACGGCGTCGTTTAGACGCGTGCGGATTCCGGATCGCCTCAGGCGGATCAAAGTCATCTCCTGGGGATT[T/C]TAATTTTGTTTGACTTGGGAATCACTGATTTGGCAACTGATTACGTAATAGGTGATGATGCGCTGATGTGTTTTT	0.944444	3	180	180	2	1	0.104938	0.0888889	0.0994323	0.15566
SDPek_000010	TTATCCGTTTCTAACCGAACACTTCCCGAAACAAACAATCGGGGAGGGAAATAATAAATTTGAGCTCGTTCAATG[G/A]AACGTGCGGACTCAAACGTTGAATTTTGAGGCTAACAAAGTGACAATTTGAATGGGAATCGAAGCCATTAGGGAA	1	1	180	180	1	1	0	0	0	NaN
SDPek_000431	CTTCATTTTCCACATCTTGTTCAAAATCTGGGTAGTTACTGGAAATACTAATATTATCTATTTCATGTTTTTCTT[T/C]CGAATCTTCTTGGTCTATAGCTTCATCTTCATTTTCTACCTCGTCCCAGAGGGCCATAAGTCGGGCATTAAGTTC	0.994444	2	180	180	2	1	0.0110494	0	0.0109883	1
SDPek_000014	CCATTAATAAAATTCATTCATTTAAAGAAAAATTTAAATAACCGCAACATTTCTCGAAAGTGTTAAGTGCGAATA[T/A]GCTGCGAGATTTTTAGGTTATTATTTTTTGCCATCGCATGTAATTACGAGGTTTCTCTTTGGTATAATATAAATA	0.963889	2	180	180	2	1	0.0696142	0.0722222	0.0671911	-0.0346821
SDPek_000021	AATCAAGAAGAAGAAGAAGAAGAAGTAAATAACGTGGTTTACATAAATTATTAGTTGAATGAATACTTAATGTCA[C/T]AGATTAAGGGGCAATTTTGTTATCTTTCGCCAATCTACGCCTGCGATCGACATATCTGAAAATCTTGTTACTAGC	0.958333	2	180	180	2	1	0.0798611	0.0833333	0.0766722	-0.0406977
SDPek_000024	GGTTCCACATGGAAATTGGACTGAGCAACCTGCAGTTTTTTGGCTTTCTGTACGCGGTATCGCCTGGTCTCTTAA[C/A]TAGTACGTGCAGGAGAACCAGGTGTTAATCAGTCCAGTATCCATGGTAAACCAGATTAGGTGCTGAAAACGCCCT	0.817416	2	180	178	2	0.988889	0.298495	0.365169	0.253945	-0.22069
SDPek_000454	GTCCCTGCATTCTCTATATCCAAGTTGGACCTCATCTTATGTCTCGATCCATCTGCAGTCCTCGTAACCATGTAT[C/A]CTTCCTGTCCCTGCACCCTTCGTATCCAACCTGGACCTCATCTTGTGTCTCGATGCACCTATAAAGAAATAAACA	1	1	180	180	1	1	0	0	0	NaN
SDPek_000025	TATTTTTTGAATAAGGAACACTGGTATATACATTGTTTTCTCACCACATCAACATTGCATGAACCTATTCGCAAA[T/A]TTTACAACTGATGCCAATTTGACCCCAAAAACGCTATCTTTTAATCGAGTAAACTAGTTTTTCCCTACTAAAAAA	0.988827	2	180	179	2	0.994444	0.0220967	0.0223464	0.0218526	-0.00849858
SDPek_000037	GCGTCCGGCCGACGTCCAAAAGCTAGTTAATATAAAGTGTCGTTTATTCTCTAGTGTGATCTATCATATCGCACC[G/A]CATAATACGACTTGTAAATTAGCTCTCCTCCGAAACAAGGACAGAGAGGGTCATTGTATCCCTAATAAAGCCTAA	0.663889	3	180	180	2	1	0.446281	0.416667	0.346698	0.0691305
SDPek_000038	CCTGATTTACATCCTGCAGATACACAGACGATCCCGGTAAATATACAAACAATAGAACATAGAGGTCAATAGGAT[G/A]CTGACTGACGGTTCATTGATCCGTCGCAGGAATACTCGTTCCTATAAGGTTCTGCAACAGCAAAACAATAAAATG	0.969444	2	180	180	2	1	0.0592438	0.0611111	0.0574889	-0.0287356
SDPek_000040	ACCGAACACGGTGCAATCAGCACCATTTCACCTGCTGTCAGTGTGTGAAGTGCAATCGGTTGTGACACTATCTGG[T/C]CAGCATCGACTCGGAATAATTAAATGAGCACCGAAAAGTCAGTCTTGAATTTTGTTTATGAAGAGGTTCCTGAAA	0.502778	3	180	180	2	1	0.499985	0.416667	0.374992	0.169348
SDPek_001498	GACCCAAATTGAAGGCAAAAGTTTCACAAGGAAACCGCAACAGAAGCCTGAACGAGATCATCGGGAGCAAAACGG[C/A]CCTAGTTTTTCGCGTCATTTCCAGAACGATTTACCCCCAAGGTTCTTGAAGCACCAGCAGCGCAATAATAGTGGT	0.872222	3	180	180	2	1	0.222901	0.0666667	0.198059	0.702328
SDPek_000046	TTTATGATCATCCTATAAATAGAGCAGGTAAAATAAACCTGTAGATATGCCCTATACAAGGTACAAGCAACAATC[T/C]CCCTCGTATTAAATACACCATACACCACCATTGCCCTTTGTATATTCGCCCCCTAGATGTAAACAAAAAGGCAGC	0.619444	3	180	180	2	1	0.471466	0.45	0.360326	0.0483098
SDPek_000482	CTAGTAGTGATTTTACTTGTACAAATACTACATTGGATAAATCCACTGATAGCAGTTCAGAATCCACGCAAATGA[T/C]GGCTTATAACAAGGCTAAGAAAGAAGAATTTGGTAAATTCAACCACAAGCTTAGTCAGATACAGAATGAACATAG	0.680556	3	180	180	2	1	0.434799	0.572222	0.340274	-0.313551
SDPek_000048	GACGGGATCGTCCAAAAGCGGTAACGGAGTGGAGCATAGAGTGCTCCAAAATTACTCCGACGGAGCACTCGAACT[G/A]AACACGGGCCCCATTTGCTACTCCGCCGCCACTGTTGGACGGTCTTGTGGCAAGAACGCCACTGTCATTGAGTAT	0.936111	3	180	180	2	1	0.119614	0.105556	0.11246	0.120279
SDPek_000485	GGAAATTTACTGATAAAAATAACAAAATGGATGCCAATTCAGTTTGAAATGTTTTAGGTGCAAGGTATAATATGG[A/T]GTATTTTAAGTATGGCAGCGATCTTTCTTCATCATCTCGTTTCCGCCATTTTGAAATCTGCTTGGAAATCAGTGT	0.949153	2	180	177	2	0.983333	0.096524	0.101695	0.0918655	-0.0507463
SDPek_000486	TTGCATACTTAGAAATTAATGTGTGCACAGGTAAACTTGTACCATAGACAGCAAAATCATAATTTAAAAAAGTCA[C/T]AAGCTTCGAACATGTCCATAGAAAACGAGGATAGTATCCTGGCATGGACAAGAATTATTTTAATGTGTGCAGGAT	0.538889	3	180	180	2	1	0.496975	0.4	0.373483	0.197809
SDPek_000376	TTGATAAAGGCCACCAGTTACAATTCCTGTTTGATGCCAATAAGCCCATGGTTCAGCGACGTAACCTCCATTGCA[G/T]CCTGCCATGCAAGCAAATCCCATGCAACCAGTGAAACAGGAAAGGAGATCTTCAGCAGATACGTATACTTGTAAA	0.569832	3	180	179	2	0.994444	0.490247	0.536313	0.370076	-0.0911877
SDPek_000051	ATGAAGTGCAACAAGAAACAGAGCCTGAAGAACCTGTTGAAGTTGACCCGTATGCTGGTTTAACAGAAGAAGAAA[G/A]AGAAGTCAAGATTCAAGAGGAACGATTGTTGGCTAAGAAACAAAAGGTGAGTGGATATTATTTAAGTTATATAGG	0.538889	3	180	180	2	1	0.496975	0.511111	0.373483	-0.0256602
SDPek_000054	GGAAAAGAGAAAATAAATATTTAGTTTGGGCTGGTATCGCGTACGTTTTACAAAGTACAGCCGCATCTTTATCTC[G/C]GAAACCAACCTAAATTCTCAAGTTTATTCCTCGGCAAAAACACTCAAATATTTCTTTTCTCGGCAGCAAGTATCT	0.513889	3	180	180	2	1	0.499614	0.45	0.374807	0.102062
SDPek_000377	ATGCGGCTTGGCATTTAAGCATAAAAAAAATCTGGATGCTCATATGCTCGTGCATGAAACCGTGGGAAAACATCA[A/G]TGTTCAGTGTGTGGGAAAGCATTTAAAACTCCTTATAACCTAAAAGTTCATATGAGAAGTCATCAGGATATTAAG	0.761111	3	180	180	2	1	0.363642	0.333333	0.297524	0.086113
SDPek_001385	GAAGAGCATCATGCCGATAAAGAAGATTAGGACGTTGGGGGCACAGGATGAACCATGGACGGTGTCTAAGAAATA[T/G]TCGTGGTTCTGTGAGCAATTAAGATACCTACATCACAATCATACTTACCTACTTCAAAATCATTCATAGCATTGA	0.744444	3	180	180	2	1	0.380494	0.333333	0.308106	0.126687
SDPek_000058	AAGTAAATAACAGGGAAACACTAGTGTTTAAAATTCAATTTCGAGTTTCGGATTCTCTTTGTGCAGTTTGCTCTC[A/G]AGTCTAGTCGACTGAAAACTTATAGGGGAGCAAATCTCTATTATTAATTGTATAAAATTTGACGAGACGTTATTC	0.538889	3	180	180	2	1	0.496975	0.455556	0.373483	0.0861092
SDPek_001463	GGACAAAATTAACGTCGGGACACGTGACCACTATTTTGTTACTCGATAACTTTTAAGTGGACCGACTTTTGTTGA[C/T]GTGACATTTAAAATATTGTTTGTAAATAAATGGCTTAGAACAATGGGCAGTTTTAAAGATAAGGGTGGTTGTATG	0.908333	3	180	180	2	1	0.166528	0.0722222	0.152662	0.568194
SDPek_000498	GCAGGTAATATACATTGGTCATTGTTTCAGGAATATAAATGAGTTGCCACGACAAAGGGCAACACCAATGGCAGT[T/C]GCGAGTCTATTTTGTCCTCCTGTCTTCTTCCAAACCTTTTACCGAAAGTCATCACTCACTAATAAAATCTGGACT	0.922414	3	180	174	2	0.966667	0.143133	0.143678	0.13289	-0.000925712
SDPek_000378	CACTGAAGTTCATAGAATTGATAACAATACACTAAATGAAGTATTGAATAAAAGCAATGAAGTGGATCCAAAACT[G/T]TACGAAAGATATCTCATGAATAAGGCAATTGATGAACCTGCGTATACAGTGCTGATCGCAATGTATTGTATATTG	0.911111	3	180	180	2	1	0.161975	0.166667	0.148857	-0.02618
SDPek_000064	GGAAGAACAATACAAATTCATAAACTGGAATACGTTTAAAGAAAAACTCACTGAAGAAAATGAACAACCTTTACA[A/G]CTTGAACTCACAAGAAACCAAATTACACAAAAAATAGAAGAACTCACGGAAGAAATCGTTGCAGCTGCAGAAGAC	0.502778	2	180	180	2	1	0.499985	0.994444	0.374992	-0.988889
SDPek_000379	TTCAAGGCAGTGACACTCGTACGAGCCAGGAGTGTTGACGCAACGGGTATTGGAATGACAATGGTGCCCTTCACG[G/A]CCACCTTCTTGTTGACATTCGTCGATATCTAGAGATTTTACAAAAAAATAAGTTTTTGAATTAACAGTGCTTTTC	0.630556	3	180	180	2	1	0.46591	0.438889	0.357374	0.0607731
SDPek_000065	ATACGCCTTCAGCGACATCAGGTGTGCAGTCTAGGCCAAAGGTATTTTTGTGACGTCCTCTTAAGTTTAGTTTTA[A/C]CGTTAGTTTTAAAAAACCTCGAAAAGACATTTTGCTTTTGTGACGTCAAAAAATACGTTTTTTTCATGTGATTAG	0.841667	3	180	180	2	1	0.266528	0.272222	0.231009	-0.0185809
SDPek_001376	TCCGTGAATGGCCGGGTGAATGACCCTTTCCGGTCATTGACCTATTAGTTGCCATAAGGTTTCATTGTTGTTGCA[A/G]TCAGTGTTAATTTCTTTCTGGATGGTTCCATCCAATATTCATCCTCTCCTTTTCAATTAAATATGCATACGTACT	0.51676	3	180	179	2	0.994444	0.499438	0.765363	0.374719	-0.530438
SDPek_000066	GTCGAGAACTTTTCAATCTCTCTCCACTTTGCCACGCAGTTTGCCTTTCTATGGCTGCGTGATTTTCTGCAATGT[G/A]CAGGCGCTGGTACCGTTGCAGGAGACTGGCAGTCTGATGCTGAAGACAATTTCTCGCCTCTAAGAATTCTACAGA	0.897222	3	180	180	2	1	0.184429	0.161111	0.167422	0.129173
SDPek_000380	GAATTTACCCGTTACAAAAATTGTTGACCACCTAATGGAGTTTAAAAATAGCCAAGAAATGGACGAGTATCATTA[T/C]CTAGATCCAAAACAACTGAAAGTCACAGAAGTACCGAAAAATAGGTCACCATTCCAAGATGCCATCGTTTTCATT	0.638889	3	180	180	2	1	0.46142	0.388889	0.354966	0.159906
SDPek_000381	GGTTTCTAGCTGTTTTGGAGTTGCATATTTTGAGCTAGCAATGATATTTTGCCTTCCATACAAAGCAAAATCATT[T/G]GGGGCCATTTGTTTCTGCTGGTAAGGAACTGATGGTTCAGCTTTGGAAATATTACCTATTTTACCATATTTAGGG	0.711111	3	180	180	2	1	0.410864	0.311111	0.32646	0.245408
SDPek_000071	GGATGCATGCGACGCTGCCTGTCAGGATCATCGGAGGTGCACGACCGTCACGTCAACATATCACATTAAGCACAA[A/G]CGATCACATTACACTCTCCGATGATTTATAATGCGATCCTCGATGGGATGTTTACGAGACCTTTGTATTACATTT	0.727778	3	180	180	2	1	0.396235	0.322222	0.317734	0.189476
SDPek_000072	AGGATTTTTTAGGTCAGCGACTTGAGCCTAATAAGCGAGTAAATACAGCGAGAGAGGCAGGCAACAAAGCTCAAC[A/G]TACACGTACATACACACAGACGCACACAAAGTAGGAGCCTGTTTATGACAACAAAGCAAGTAGACTGGCTGAATG	0.655556	3	180	180	2	1	0.451605	0.411111	0.349631	0.0924289
SDPek_001413	AAAACATCCAGCAATCAGCCACCAACACAACTTTTAAACCAACTTTACAGTTCGACTAAACGAATAATGTCTCAT[C/A]GTAAAATGAACCCAAAAGACGCTTATTTTCAATACGTAAGGGTACAGGCGATACCATAGGCGACAATATTTGTAT	0.768156	3	180	179	2	0.994444	0.356184	0.329609	0.292751	0.0773961
SDPek_000076	GTTTTTTATCTATTTAACTGTATCTGCGTTATGCCTAACTTCTTTATCATTCAAGTCCATATGAAAAAGCAATGG[A/T]TCAAGGATGAACTGCTGTGATTTTGTTCTGTAAATATATCCTTAATTTTTTTTTTTTTCAATTACAGCCTGTATA	0.530726	3	180	179	2	0.994444	0.498112	0.446927	0.374054	0.105528
SDPek_000077	TTTTCACATTCAAACCGTAAAAGTTCTGCAATCCGTGACCCACCCCTAAAAATTGTGCCCTTTTTCTCCCTACAG[G/T]GCTCTTGTAAGAAAATTGATCGCGCGTGCCATAAGGGGTCGAGATTCATTACTTGTCTCGAGCGTGACTCATCCA	0.589385	3	180	179	2	0.994444	0.48402	0.363128	0.366883	0.252391
SDPek_000079	GTAACTACGAAAACTCGGAAAAATTACTATTAATAGCGAAGCATTCCTAGCATATGTGTCATGCAAAAAACCTAT[G/A]ATAAATTGCATTCAATTGCAGTCGCGGAGAAATTAAATTATCGCCGCGCAAAAACTCCCCGCGAGCGATAAAAAT	0.98324	2	180	179	2	0.994444	0.0329578	0.0335196	0.0324147	-0.014245
SDPek_000080	AAACCATTCCATCCAAATTGAAGTTTAATTAAGCGCCTATCATCTCGACAGACATAGATTTGGTAGGAAAAGGGA[T/A]AGGAAAAAGGAAATCTAGGATAAAATTCTTCTTCAACCTTACTACTTAATCAAACCGAATATTCAATATGTTAAT	0.977778	2	180	180	2	1	0.0434568	0.0444444	0.0425125	-0.019943
SDPek_000081	CCAGCTAAATAACGGAATGCCTGATCTGCACTGAACGCTTTATGACTAGGGTTATCGGAGTTTTATACCGGTGGA[T/C]TTTTTTTATTTTATCTAATTCGTTTTAATAGTTTACGTGGATTATTAGGATTTCAATCATCCATAAAACAAAACA	0.77933	3	180	179	2	0.994444	0.34395	0.273743	0.284799	0.206802
SDPek_000082	TGTTAGACCCAAATGAATGGAATGGAATCCCAGTCTTGCTTTTATAGTGTCGCTAATATTATGCGTTTTGTTTGA[T/A]CAGGCGAGCGCTAAATCTAAAGATCAAACAAATCGCAACACCCATAATAACGAATCTCCTATAGAACACAACCAG	0.522222	3	180	180	2	1	0.499012	0.488889	0.374506	0.0230712
SDPek_000382	AAGTATATAAAAATTCTTACCGCAATTGTATCGAACAGGGCAGCATACACCTTCTTGGAAAACTGGTCTACAACC[T/A]TCAACGTTCAAAGTACATTCTTGCATAACACAAGCAGTTTTATTTCTAATACAATAGCAAAGTTCACAAGGATTT	0.802778	3	180	180	2	1	0.316651	0.294444	0.266517	0.0729014
SDPek_000083	GACCTCCTCCTCGATGACGTCGATCGCGATCTTCTATGGGATCTTTTGCTTCTCGATTCGTATGACCTCGACGAA[T/G]AGGACTTTTTTGATGAATGATGTTTACGGTCACGTGACCTACTCCGTGATCTCGACGAGCGACGTGATCTTTTCG	0.544444	3	180	180	2	1	0.496049	0.444444	0.373017	0.106786
SDPek_000084	GAAACCAGGAAGCTACAGACAAATAATGTTGGGTTAGAAATTGACGGTACTTAGTATGAGTAGATAAGTTAAGTA[G/A]ATGAGAGATATAAGTTCCTTGTTGGAAATTTCTGTTTTTATTTAGCCTGCAATGCTGCAACATTGTACAGTGTTA	0.72905	3	180	179	2	0.994444	0.395072	0.363128	0.317031	0.0836369
SDPek_001474	TTATTCCGAGAATAATAAACGAAAGATACACTCATGAATGGATCATTTCATTGATTAAAACCGCCGCATTTTACA[C/T]GAATCGGCTGGAAATAGAAACGGCAACCCGCAAAATGTTGCTCGATTTGGACACACGATTTAAATAAACAAATTA	0.869444	3	180	180	2	1	0.227022	0.238889	0.201252	-0.0494955
SDPek_001462	ATAATGGCAATGCTGAGAATGGAAATGTCGTCATTTAGTTGGTGAGTGACATCAGCTCCATTTTCTATTAACAAC[C/A]TAGCAATATGGTCGTGATCTTGACAAATAGCCATAGATAAAGCACTGCGCTGCTTAGTATCCACTAAATTCACTT	0.608333	3	180	180	2	1	0.476528	0.694444	0.362988	-0.455095
SDPek_000383	TGACATTTTCCTAGGTGCACAACATGGCGCCGCTGTATTAGGCTGCGACATCTTGAGGAGGTGTGTATGCGGATA[C/T]TTTTGTAACGTCACAAACGGACATTCTCCTGAGCACATATGAGCGTCGTATCGTTTGGGAGCTATGATAAAGTCC	0.627778	3	180	180	2	1	0.467346	0.433333	0.35814	0.0755479
SDPek_000089	GATAAATTGCTCTTGCACGTCGACTATTTCGTAATACAATTTGTGTAAAACGCGCCGATAAGGCCATACAAAGCA[A/G]CCCACGCATCACTGGCTATTTCACACAAGCTCAAGTGTACATATTTGGCACTAATCTGCGCTATAGTTGACCTAG	0.786111	3	180	180	2	1	0.336281	0.327778	0.279738	0.0280692
SDPek_000521	TTACGCATATTATAAGTAATTGTGATGTTTCATTTTTATTTTATCAACATTTGCAGAACGACAAAAGTGATTTAA[G/T]CGGGGGTAAACCTATTTTTTGCGTAGCGAGATTCATAAGATCTTAGGACATATGGTAATAAGATCTTAGGACATG	0.980337	3	180	178	2	0.988889	0.0385526	0.0280899	0.0378094	0.273995
SDPek_000522	TGGTGCTCTGAAAGTATCATCCATTTGTAATTGTCAAGGAACGGTCATTGATAAACATGAGAAAAAGAATAGAGC[C/T]AAGTACTCCACCCTGTGGAACACCTGTCATTGTCTCCACCCAGTCAGAAAGAACAAAGCCTTCTGTACTGGACAG	0.930168	3	180	179	2	0.994444	0.129912	0.117318	0.121473	0.099711
SDPek_000090	TGATAATTGCATGTATGAGGATTCGGTGCTTTCCAAAGGTTTGGAAGCAAGCCAAAATAGTGTGGTTGGAAAAAG[A/G]AGACGGGGAGTAAGACCCATTAGCTTATTACCAGCGATAAGTAAAACCTAGACCGTCTCCTGAATAAAAGAGTGC	0.777778	3	180	180	2	1	0.345679	0.366667	0.285932	-0.0579386
SDPek_001468	CAGACTTACAACACTGAGCAGCAATCCAAGCAATTCAATGTCATCGAAAACTTAGAATCATGGATTCGGGTTTCA[T/A]GGACTGAAGACTGTTAATTTGAATTTAATATGTGTACCAAAAATTTAAAATAAGTTTGTTATGTTCGTAAGATTA	0.542135	2	180	178	2	0.988889	0.496449	0.91573	0.373218	-0.84375
SDPek_000523	CGTCTGTTTTTTGTCAGTATTCCGTTGGCTGTCAAAATGAGTGTTTTCAGCGCTAGAAGGTTTACCAGTTACTTC[G/A]CTGAGATGTTGGTACACTTTGGGTGTAGCTACTTCCGGCCTGACAGGTCTGAGTATAGTTACAGGTGGTTTTCTC	0.938889	3	180	180	2	1	0.114753	0.1	0.108169	0.131302
SDPek_000385	AATTGGTACTTCCCAGAGACTCGGAGTACCCTTGGGCTACGGAGGTCCACATGCAGGATTTTTCGCTTGCAACCA[A/G]TCCCTGGTCAGGCTGATGCCTGGAAGGATGATCGGAGTTACCAGAGATGCTGCAGGAAGAGATGGGTATCGACTA	0.611111	3	180	180	2	1	0.475309	0.511111	0.362349	-0.0725544
SDPek_000386	CAGTAGTAGAGCGACGTAGTACTTGACATATGGTATGTCAGCGGGAATATGTCTTTTTGCAGCTGCGTCAAAATG[G/A]CTCTCGGATCGTGGTATGGGAGGCACGATGCCTTGGAACCGTAAGCGCAAATTCCACCAGTCCGAGTTCATTTTG	0.8	3	180	180	2	1	0.32	0.311111	0.2688	0.0305609
SDPek_000094	ATGGGACTAATTACTGACTTAAGCAGAGTTCATAGCGCCCCTCATTAGCCTTTTTATTACAAGGAGCAGATGTGT[G/T]AAGAAGAAGTAAATGAAATAAATCTATATAGTTTAAAGTAATTAATTCACTTACATTGATTTAAATTTTGCAAAG	0.944444	3	180	180	2	1	0.104938	0.1	0.0994323	0.0498378
SDPek_000099	CTTGTTTTTTATGCTTGGTTTTAATCTTTTGCTGATTAACGTGACATAGCATTTGTCTGGCAATATTGGCATCCT[C/T]CTAAATGAATACCTGAAAAGTTATCTTCGCTGGTTACGAAGCGATAGATCACCATAATAAAGAACTAAGAGATAT	0.886111	2	180	180	2	1	0.201836	0.227778	0.181467	-0.125786
SDPek_000103	AGATCCCAATATTCTCGACACGCTGGCGTTGCGAATCCTGCAGCAATGCTAGAATTTCAACAGTGAAAATATCGT[A/G]TTCCTGAAATTACTCGCCCGAGTGCAGATAGTTTCCCCAGGGATCAAATTAGAGGCATTACTATAAACCAGAAGC	0.669444	3	180	180	2	1	0.442577	0.416667	0.34464	0.0613201
SDPek_000104	TAGCTCCCTGTTGCCTCTGCAAAAAGTCCTTTGCTAAAGTCCTAAATACTCTGGACTCACCTCGTCCCATTTTAT[G/A]AACTTCTCCCCATTTATCAACGCCTGGGGGACCTCAATGGGCTTGTTGGAGACGGCATTACTCAAAGGGGGCACC	0.547222	3	180	180	2	1	0.49554	0.45	0.37276	0.0946613
SDPek_000553	TGTTCAAGACAGAATAAGCAAAGCAGGTAAAATGCATAAATCTGTACTCGTTTAGTTTATGAAGATTAAGTTCTC[G/A]AATAAAGGGGGTGATATGCATTGCATGGGGTACCATACACAACGTCAGCATAATGGAAATGAGGGAATACCATCT	0.977778	3	180	180	2	1	0.0434568	0.0222222	0.0425125	0.490754
SDPek_000105	CAGTATATTTTAATATTCTTAAGCATTATAAATAAAGCTTAAAAAGATGTTTGGTATCTATTGCTGTATTTTAAT[G/A]TGAATTACATTGAAACCCACTGGAAAAATGTGAAACTAGGTCAACCAACCAATCGAAAGGTTGTATCTACTAATC	0.652778	3	180	180	2	1	0.453318	0.338889	0.350569	0.255032
SDPek_000558	ATTCTACCAAAGTTACATCATGTGTTTTCTCGGTATTTTAAAGTTCATTTGTGCACAATTCGATGCACGCCCCTG[G/C]AGGCATGTCACCGTCCCAGCGAGAGTGTATTGTTTTGGCGGTTTTCGCAGGCAAATCTGGCAAATGAATGCGGTT	0.980556	2	180	180	2	1	0.0381327	0.0388889	0.0374057	-0.0170455
SDPek_001492	AATTTATCATTTTGATGATTCCGCCGATTGGGTTGTACAGCCTGCAGTTAAAGGTAAAGTGCATCCCGCAACATT[T/C]AACTTTCAAAGTTACGTTTGCTTTTGGAATTTAAGAAATCACCACTGAAGACATCCCGTACGACAAGTACAGAAA	0.563889	3	180	180	2	1	0.491836	0.0611111	0.370885	0.876397
SDPek_000110	TATTTTCTTCTGAAAGCATAACAGATAAAAAATATTATTTGTACTAAATTTAGTACTATATGATGTCTTGTTTGC[A/T]CCCTGTAGGCAGTCTGAGTGGATACGGAATGGCATCACGTGAAGTGTGGACCTACCATTCAGTTGATGAGAGTAA	0.997222	2	180	180	2	1	0.00554012	0.00555556	0.00552478	-9.1592e-15
SDPek_000112	AAATGACAGAAGTCTGTGTACTTACATTTTCGAGCAGCTACAGTGAATTGAAAAATAGCGTACAAAACCCCCGAT[G/A]TCCAAATTATAAAGCAGAGCTGCGTTTCTTTTCGCCGAAACTTTCCGTGGTACAACATCGTTATTTAATTTTCAA	0.638889	3	180	180	2	1	0.46142	0.388889	0.354966	0.159906
SDPek_000575	CCGACGCGACGATGTCTAATTCTATCTTTATTCCATTCGTTTTATATTAATGAAATTTTATTCACAAATAAAACT[G/A]GCTCACATTTAAAATAAGCTCATCTCTATTCAAGAACTAATCCCATATACTATCTGGGCGAGCATCTATCCGTTC	0.988889	2	180	180	2	1	0.0219753	0.0222222	0.0217339	-0.0084507
SDPek_001480	CACTTACGTTGTCCTCTGTATTGGAGGCTGATGTGGTAGGCTGACATCAGTATAAAGAAGAACCGGTTTAGTTAT[A/T]GATTTCACATTAGGATTATAAGAATCTCCCTTCAGCTTCGTTAAACAAAAATAATAATCATTCACATTAATTTTT	0.888889	2	180	180	2	1	0.197531	0	0.178022	1
SDPek_000584	CCAATGGACGCTCTACTACGAGCTATAGTGCAGCGACCAAGCAAGGCCCCTCCAAAGAGGAAAATTAAAAAAGCA[T/C]ACCCCCGCTTTTCATGGATCCCCCCATGGGAAGAATACGGGTAAGTCAAATCAATCTCCAACACAGTCGGGATGC	0.977778	2	180	180	2	1	0.0434568	0	0.0425125	1
SDPek_000122	AATCAAAAACATTTGGGAAATAATAAATAACAACAGTTGCTTAATTGTTAAGCCACCTGTAACAGGTCCCTATTG[A/T]TTTATCCTTAAATCTAAAACTCAATATATGATGAAATATTGATGATTTATTTTAACTTAGTGTTCTTGCAGCAGC	0.577778	3	180	180	2	1	0.487901	0.4	0.368877	0.182856
SDPek_001405	TGCGAGACACAGCAACAGCGCTTTCCATAATTCACCTAGCAATACCTCGGATAGAGATAGCGAAAGCAACAATAA[C/T]GGTCTTAGAGAAAGAGAAAATGGAAGCCCCGAAAATTTAAGCGGTGAAATGAGGAGGACTAGTGAAGGACAACAA	0.872222	3	180	180	2	1	0.222901	0.211111	0.198059	0.0556712
SDPek_000124	TTCACCTAGCAATACCTCGGATAGAGATAGCGAAAGCAACAATAACGGTCTTAGAGAAAGAGAAAATGGAAGCCC[C/T]GAAAATTTAAGCGGTGAAATGAGGAGGACTAGTGAAGGACAACAAAAGATCAGCGTTGCTAGTTTATCAAGCTTA	0.866667	3	180	180	2	1	0.231111	0.188889	0.204405	0.185383
SDPek_000600	AAACGCTCTTCCGATCTCTCGACTTTAGTGCAAATGACATCCTCATCTGGATATGCCTTCCACTTGAAAAGAGTA[T/C]TTCATGATTCCTCTTTGGTTGAGATCCAGATTTCGTCTTTGTTACGCTCTTACCTAGACATTAGTTAGAAAATTA	0.930556	2	180	180	2	1	0.129244	0.138889	0.120892	-0.0718563
SDPek_001477	TGCCTTTTTAAAACACTAACACACAATTTTGCACCAAAACCACCTAAATTATTACTCACAATTGTTATTTTTTTG[C/G]AATTTAATTTTTAATTTCAGGCCATTTGGAGACGTTTGCGACATTCGGATTATTTTTACAGGCAAAAATAAGTCA	0.530556	3	180	180	2	1	0.498133	0.372222	0.374065	0.255371
SDPek_000127	GTAAACTGTTTATCTTAAAAGTCTTTGACGAAGCACAGAACAGAAAAGGGCTTTGATATTGCAGGAAAAACTGCC[A/T]AAATATCAGCGCCTACGGAAGTGGCAGGAAGGTCACATGGACTTTGTCAACTGACGTTTAGCCAATAACCTTCGC	0.958333	3	180	180	2	1	0.0798611	0.05	0.0766722	0.376307
SDPek_001458	GGGCCGCTCTTCTCGTTTCGACTGTGAGTCGGTGAACATCCACGAAGACGATCGTACCGCGATACTCTAGAGACT[C/A]TCGGTGCAGTGGCCGTCGTTTCAGCGACTGACTTGAAAAAAATCATCGCGATCTTGAACTTGACAGTGAATTGAC	0.577778	3	180	180	2	1	0.487901	0.411111	0.368877	0.160104
SDPek_000128	AAATGTATCACTACAAAAAATAGTGAACCATTTGGCGGAACACTTTTACCACAAGGGCCTGGCATTCAAATATCA[G/A]AAGGATGTCAAATTGCACATGACAATCATAAACACAAAATACAGAAGTAGCATAGCTTCTCCAAAAAGAAAATGT	0.888889	3	180	180	2	1	0.197531	0.166667	0.178022	0.158966
SDPek_000389	AACATTCGTGAACTCTCTTAGAAATAATGACGTTTTATCGCCTATACCGAAGAAACGCAGTATACAACATACAGG[A/C]TGCAAAGGAACTTCTCACGGTCTTGGAAATTACAATCCTCCTGATTCACCTCTAGAGCCATGTCCCTTCCAGAGA	0.766667	3	180	180	2	1	0.357778	0.322222	0.293775	0.102136
SDPek_000130	CAATTTCTAAATTCAATTTAAAATGCTTTTAAAACCATAAAAACTTTGGCATTTGCTGGATTTTTGTAATATTCC[A/T]GCCGTGCAAGCCGAGATAATACTATTCTGTATGTGAAATTCACTTCTCTAACCATACTGAACGGTGAAAATTGTA	0.991667	2	180	180	2	1	0.0165278	0.0166667	0.0163912	-0.00561798
SDPek_001494	TGAATACCCCTTGGCCTTTGATCACTTTTTCCTAGTTTTGAGCTGGGCTATATGTTATTTCCATATTGGATGTCA[A/T]ATTCTCTAGAGTCGACATTAACGTCTTCAGCTTTTCTTACTAATTTGACTGCATACTCTTCGAATGATGGTGATT	0.505556	2	180	180	2	1	0.499938	0.988889	0.374969	-0.977901
SDPek_000132	ATCCGCATTTTCTTTAAATCTGCTTTAAAGGTACCCAGGCATGGGCGATCCATAATCAGCTGATTACTCGGGGAT[A/T]TTCGACTTATCATGGTGGTAGCGTTTACACCAGTGGCGGGAGATTTGAATGGACTTGTCACCAATTTTACCAGAT	0.733333	3	180	180	2	1	0.391111	0.4	0.314627	-0.019943
SDPek_000131	CGCGCCTTCCTTGTATCCGATTTAATACGTTTCATGCATTTTCCTCCAGATTTCCATCCGCATTTTCTTTAAATC[T/G]GCTTTAAAGGTACCCAGGCATGGGCGATCCATAATCAGCTGATTACTCGGGGATATTCGACTTATCATGGTGGTA	0.513889	3	180	180	2	1	0.499614	0.438889	0.374807	0.124288
SDPek_000133	CGACCCATATTAACTTAAAGTGTCAAAAGTTTCAAAAATATTAGCCCTTATCTGCGCTATGTGCAAAGGCTGGAG[C/A]ACAAATATATTAGATAACAGCTGAAACATGTGACAAGGCAAAAATATGCCATGCAAAGAGACCGTAATAATTAAC	0.85	3	180	180	2	1	0.255	0.188889	0.222488	0.261856
SDPek_000614	AAGTGAAAGCGTGCATCCTAACGAAGCTGTTGGCTGTAGAATCGAGTCTGGAGGGTATTTTGGGACTGTAAGATA[C/T]ATAGGAACTTTGCCAGACCATCCTGGAAATTGGTATGGTATTGAATGGGATGACCCGACAAGGGGAAAGCACAAT	0.983333	2	180	180	2	1	0.0327778	0	0.0322406	1
SDPek_000390	CGTCTCATTTTCGGCCAATAGAACTTCTCTTGCAATCTACTAAATGTCTTAAATACGCCCATGTGTCCTGCAGTG[G/C]GCAGATCATGAGCCGACTGTAATGTACTTAGCCTGTTTTCTTTAGGTAGAACCAGTTTCCAACAATCTCCTAAGG	0.558333	2	180	180	2	1	0.493194	0.883333	0.371574	-0.79
SDPek_000391	GCATAAGTGCAAGCAAATGGGCAAGAGTAGTTTCAATGGAAAGTGCAATGCTATTCATTTGGAACAATGGATGAA[G/A]GGACAGTTAATGGATAATGAAGGGCCTGCGAGTCCGGTGGTGGAGCAAATCGGAGAAGAATGGACAGAGGAGATG	0.883333	3	180	180	2	1	0.206111	0.211111	0.18487	-0.0214747
SDPek_000392	GTGTCATCATCGCTGCTATGCTTATCTGAGGACTCTTCTTCTAGAAAAAATACAAAATTAATACATCAACATCAA[C/T]TGAAAAAATTTTAAAGCTTTACCCAAAAGTTGCCTTTGTTCCTCAGAAACCAGGCCTTGCCAAGCCCAATTACGA	0.680556	3	180	180	2	1	0.434799	0.35	0.340274	0.197709
SDPek_000139	TAAAATGTATAATAATTAGCAACACAACAACAATAATTATAATTTAATAGAAAATAACCCATTTGAAGTGAACTT[A/G]AGTAATCACACTGTAAATGCCTTTATTCAAAGCCCCACTGGCAGTCCATCTCTAGAAGAAAACCGGTAGCAATCA	0.955556	3	180	180	2	1	0.0849383	0.0777778	0.081331	0.0870674
SDPek_000142	CTCTGAACCAGTCCCACTAGTATCTTCTCCACTACTACTAGACTCATCATCTTCGGAAGAGCTGCCTTCCCCATC[A/G]CTTTTATTCTCCGCTGCCTGTTTTTTAGCCATTATCTGTTTAAACTCAAGCACTGTTATTTTCTTGGGCAAAATA	0.563889	3	180	180	2	1	0.491836	0.461111	0.370885	0.0652447
SDPek_000145	TGCGTTCTTGTTTTACCCAGCAATAAAAGGCATATGGCCCACGTATGGCATGAGTCTGTTTATTTGAGAGGCAAA[T/A]CTAATGCCTGTTAACTAGAATAGTATAGGACCCGGTCAGGTACCAACCAGACAAGTTTTTAGCAAGCCATTAAAA	0.594444	3	180	180	2	1	0.48216	0.366667	0.365921	0.242158
SDPek_000147	TAATACGATATTATCTTTTAACAATACCATCAAAGTTAAGTTTAAGGCTCGACGACATTTCGAAATTTTGCACAA[T/C]TCGAAATAAACTATAAAAATTTCACTCCTTTAATGTAAGTACGGCGCATAAATGCTTACATTACTAGTAGGATGG	0.994444	2	180	180	2	1	0.0110494	0.0111111	0.0109883	-0.00280112
SDPek_001395	AAATGGTGTGGTACACCGGTGACAATTACAAACTTGTCAGGCAACACGAGAACCGAGTACACCCCTAATTACCAA[T/C]GTAGAGTGCATGGAAATCATGGCCTATATCGAGGCTGCCTCGCGGGATATGAAGTTTATTAAGGAGAGGATGGCT	0.711429	3	180	175	2	0.972222	0.410596	0.257143	0.326301	0.376195
SDPek_000150	GTTTACTGTTTCGCTGGATTTACCTCTTCTTGGCAGAGCTCCAGACTTGTCGAATTTTGATGTGAGACTGCATGG[C/G]CGCGGGGCGTGTCCATCGTAAATCATTCTGCTTACTTATTCTGATGGCATTTTATTGCCATTAAATCCACCGTAG	0.558333	3	180	180	2	1	0.493194	0.794444	0.371574	-0.609065
SDPek_000151	AAAACACTCGAACCACCACCACCAAAATTGTGTCCCGCAGGCACTTTATTAGAAAATAAAGAATTAAAAAAAAAA[C/A]TAACAAAAAAATGCAAACTCGCAAATGAAAAACGTAAAATATGGCCAGCCACGCTCCGCTGCCGTTTAGCAGGAA	0.527778	3	180	180	2	1	0.498457	0.377778	0.374227	0.244726
SDPek_000393	CTCAATCGTACCGTTTTGGGGGCTGCCTGCGCGAGGTAGATGCGCATGATGCGCGCACTCAGGCGTATGCACGTG[C/T]ACAGGCGCTTCCAGAGAGCTTGTACGACGGGCACCCATAGGTCGAACCTAAAACGTCAGACAGTGTTAAGAAATG	0.838889	3	180	180	2	1	0.270309	0.266667	0.233775	0.0162583
SDPek_000394	TTCGAATGCTTCTACACCCACTAGTAGTCATCCTTACGCTCCTTTGCAGAGTCCTTCGCAGTTGGCCTTAAATTC[C/G]CCGACTTTGTCGGTTGGCTCAAAATATACTGGTAAGTGAAATTAATATCAACACATCAAATTTAAATATAGAAAT	0.736111	3	180	180	2	1	0.388503	0.172222	0.313036	0.558622
SDPek_000164	AAGCGGTTGCCTATGGATTTTACTTATCTCGCCCCACAAAAAATAAGTCTCCCGGGCCTCTAGATGTTTTTAAAA[G/A]CCTAAGAATGAAAACCTGCCTTTCACAATACAATACAATAGGTTACACAAACTTTTTTATTTTGCCGGTTACACC	0.849711	3	180	173	2	0.961111	0.255404	0.184971	0.222789	0.278448
SDPek_000165	TAAATAACTGAAATCATAATCTTCTAACGACTTTTTGCAAGCATTTCTCTCGTCATAAACAATACGTCTTGCTTC[A/G]GCTTGTAATTCGATGACACGGTATTCATCCTCTTCACCATCATATTGGTTTTGTACAATAGGCGTTTGGACTAAG	0.836111	3	180	180	2	1	0.274059	0.261111	0.236505	0.0500226
SDPek_000395	TGATAAGGTAGAAGAAACAGATGAGAGTTTGCTGAGTGTGAACAAGAAAATCAGCAAATTTTTAAATACAGCAGA[C/T]CAACTAACTAGGGAGCCCTTGAAGTCTAAGCCTGGAAAAGTTGAAAGACCTTCCCTCGAAGTTACAGAGGACCTT	0.563889	3	180	180	2	1	0.491836	0.505556	0.370885	-0.0251101
SDPek_000170	TTTTAAAAGTGTTCCAATTAATAATTTGAAATTTGTTTGTTTCTGTTTGTCGGTCGTAAATTTGTCCAATTTTAA[C/T]TCCCACGGGGCAGTGGTCCGAGGAAAGTTCATTAATTGTGTCTATTTGGATGTCATAGTTAATGTTTTTCGTAAT	0.522222	2	180	180	2	1	0.499012	0.955556	0.374506	-0.914439
SDPek_000171	TGCTGTAACTTTGAAACGACGAATACGTCATTTTTAAGTTTGTTGTTTTTTTTCTTTTGTTGAAAGTGTTGAGAA[T/G]GTAATTTTTATTATAATGGTGACCCTGGCACAATTCTAAAAATGATTGATTTACATCTCACCTCAAAAGAAGACA	1	1	180	180	1	1	0	0	0	NaN
SDPek_000396	CTGCCAAGATGTAGATGAATGTCGAGGTGAACCTTGTGCCTATGGCGCTCACTGCCTAAATTTAGAAGAAGGCTA[T/C]AAATGCATCTGTCCCAAAGGCATGGTAGGAGACCCTTACAAGGGCGGTTGCATTCTAGACACACCTGGAACTGTT	0.816667	3	180	180	2	1	0.299444	0.333333	0.254611	-0.110422
SDPek_000397	CCTAAATTTAGAAGAAGGCTATAAATGCATCTGTCCCAAAGGCATGGTAGGAGACCCTTACAAGGGCGGTTGCAT[T/C]CTAGACACACCTGGAACTGTTAAATCCGAATGTCAAGTAGATAAGGATTGTGTAAAGATATTAAGTTGCAGAGAT	0.758333	4	180	180	3	1	0.367855	0.361111	0.302209	0.0211173
SDPek_000178	CAAAATTTTAGTTAAACTGTAAACCACCCGTATTTTGGATGTGACCGTTAGTTAACTGATATGAACAATACAGTC[G/C]TTAGTAGCCTCACTAAAGATTATCTGCACACATACCTCAGATTCGAAGAAGACAATTACCGGTCGAAAGAGTACA	0.866667	3	180	180	2	1	0.231111	0.188889	0.204405	0.185383
SDPek_000398	CATAGTTGAAGAAGCTATCTCGAATAATATTACACTAATTAAGTTGCCAAGCCATTTGACGGACATGCTACAACC[G/C]CTTGACAAATGCGTCTTTGGTCCTGTCAAAACTTTTTGGGAGAAAAAACTTGTTGCTCATGGAAAAAAACAAATG	0.673184	3	180	179	2	0.994444	0.440014	0.620112	0.343208	-0.406964
SDPek_000179	TATCTCATATTTTTCTCAACAAAAGGATTTATCAGCTTTACTTAATAAAAACCCAAAACAAAACAATATATTATC[C/T]CAGCGGGTTTACTAGTTAAGCCGATTTCATTTTCTACTCACAAGAAATGAGATTAACATGTGACAATGTTTGTTG	0.797222	3	180	180	2	1	0.323318	0.327778	0.271051	-0.011009
SDPek_000183	ATGGTCAAAAGTTTTGAGCCAAAACTGACGTGATGAGGCGGTTTATTTATACCTCGAGGCAAAGGAAAATAAACA[T/A]TTCCGTAATTACGTAAATCAAAAGAAAGATTTAGAGTTACGGCCCGAAACCCGAACCGTAAACAAGAGCGTCATT	0.95	2	180	180	2	1	0.095	0.1	0.0904875	-0.0498534
SDPek_000184	GTGTTGAACTCTTCTTCTTCCCGAGCCTGAAGCTCTTCAGATGACATTTCCGATTTGGGTTTTGTTAGAGCCATA[C/G]TACTCGTTTTCCTTTTGTCGTTTTAATGAGTATTTTGGCTAAAAAATATGTAATTATACAGAAGAACTAAGAAAT	0.566667	3	180	180	2	1	0.491111	0.466667	0.370516	0.052552
SDPek_000186	GAAACTGTCTTCACACAGAATACATTTCGTTTCGGTATCGATGGATTGTATATCATATTTCGAGTCCTCAAATGT[A/T]AGAGGACCGAACATTTTATCTGAGAACCCTACAATAGCCATTGATTTCAACAAATAACACATTATTTAATAACCA	0.775	3	180	180	2	1	0.34875	0.338889	0.287937	0.0310587
SDPek_000185	AACATCAAAAATATGGCTTAAAAATATATCTAGGCGAAGACCTATGTTGAAACTGTCTTCACACAGAATACATTT[C/G]GTTTCGGTATCGATGGATTGTATATCATATTTCGAGTCCTCAAATGTAAGAGGACCGAACATTTTATCTGAGAAC	0.736111	3	180	180	2	1	0.388503	0.35	0.313036	0.101864
SDPek_000188	TAAAAAGCCCGCACCGTTATCTGGATGCGATAAAAACCAAAACACATGTCGCAATGTCGTGAACATAAAGAATGG[A/G]CATTGTCACGCGAGCGGAACACTTGACACTCCCAAGTTTGCTGTACGTCCCACGTGACTTAAGATAAGATTTGCG	0.723464	3	180	179	2	0.994444	0.400128	0.363128	0.320077	0.0952455
SDPek_000190	TATTTAGTCACACTACCGATTGGATGTCAAATAAAAATTAACGATACATTGATCATCAACCATCAAGAAACAATC[A/G]ATCCTGTAAAGCAGCCAATTATATTCCCAGGTCTAGATGAATTCACTGCAAGCCTTCCTATCCTTAACCTTAGCA	0.902778	3	180	180	2	1	0.17554	0.116667	0.160133	0.337855
SDPek_000399	AATCGAGTTTCCTGCACTAATGACCTCTTTGGTTCAAAGATATTTTAGGGAAAAAGACGAGGCTAATCAGGCAGC[A/T]ACTGAAATGGATTTGCTGAGGCAGGAAATTCATGAATTAAAGGTGTTGCTTAATGATATCATTGCTGAGAAATAG	0.883333	3	180	180	2	1	0.206111	0.188889	0.18487	0.0863234
SDPek_000192	TCTTAAAATTGATAGGCTTGAATCCACCCGCAGGGGGCATATCTTGTTTAAATTCGGGCATTTTGAACTGTTTTT[G/A]TTAGTTTTTTTCGCGAAAAAGGGGCCAATTTTTTTGTTAAAATATTTTTAGGTTAAGGTTTGTGACATAGACGTT	0.927778	2	180	180	2	1	0.134012	0.144444	0.125033	-0.0750751
SDPek_000196	AACCTGATTAGGACGCGTAGTTAAAAAACCACCGATAAAACTAATTAAGAGAATGAAGCACTAAAAACGTATTAA[T/G]TGGAACTTACAATTAGGGAAAATTGACACTGTTTTTGCTGGCAGCCGATGCCGATAGTAAACTCAGACCAACATG	0.719444	3	180	180	2	1	0.403688	0.138889	0.322206	0.657534
SDPek_000197	TCAAGGGAAATGGGATTTTTTATCACATGGGGCTTTATTATGGCTAACGTGAGTTGGAGAAGCGACATTTTAAAA[T/C]TGACTTAATTGCATTAATTTTCTTTTTTGGAGTTTCATTTGAAATTTTGTTTTGAGTAGAACTGAGATTAATTTT	0.797222	3	180	180	2	1	0.323318	0.283333	0.271051	0.126411
SDPek_000400	AACGCAAAATACCGTCATTCTCACCTCGTATTAAAAATGTTTCCTTGCTGATCCATTTCCCAGAAAACAGAAAAT[C/G]CCAGTTTATCCTGTCCAGGCAGCAAGGAACAATGCAAACAGAGCTCTACAGGCAACATGTGATAGACATTGTTCA	0.816667	3	180	180	2	1	0.299444	0.311111	0.254611	-0.0361795
SDPek_000200	CTTTTCCACATTCGTACTTCATGTGACGTTGAACGCTTCCACGATACATATATTCTTTGTTGCATTGAGGACAAA[T/C]GTATCGTCGGTCAGTTTTTGCTAGAGGATATGCAAGTATGGATATTGCAGCTAAAATATATACAAATTAATAAAT	0.613889	3	180	180	2	1	0.474059	0.327778	0.361693	0.311089
SDPek_000201	CATCGCGGCACATCTGTTCAACGGCCTCCTGGGACAAAAGTGTAATTTTCTGTGTTTTTTTTTGGTGTTGTGGGG[T/A]ATATATGACATTTCAATTGCTTTAGACTATTGTTTTTTAATTTACTATAATGGGAAATCATCCTTCGAATCATAT	0.6	3	180	180	2	1	0.48	0.422222	0.3648	0.123115
SDPek_000203	TCTAGTAGCTTCCCTTTAAACATACACAACACCGCAATTTTCATCATCCTGACCAAATTTACTCTCCATATCTAA[C/A]CGACAACAGAGAATTAACTCCATATAGTTTCAGCGGCTCTGGCTAAATGAATATTTCAGGGAATTTTGTCACGTA	0.991667	2	180	180	2	1	0.0165278	0.0166667	0.0163912	-0.00561798
SDPek_000207	ATAGAGGTGAAATTTCATTATGCACACATAAGGCAAGTTTTCAATCTCCTGGAAGGGAGCTATGTCAAAATACTG[G/A]ATAACATAATTTTTTGAGCTTTGAATCGATCGATGAGTATTGAAAATTATGAAAAGATTTATTACTCGGGTTAGT	0.791667	3	180	180	2	1	0.329861	0.272222	0.275457	0.177436
SDPek_000213	AACAACCTAAAATGAATAGAAGAAATGAACGCATCGACAGATCGACAAGATGAGAGATCCGTTGTCCTCTGCAAT[G/A]TAATTACATTCTCTCAAAATAACACTGTTCTTATCGGGTATTTTTGTTTTCGGAGCACTTAGATCGCAGAGTGGT	0.966667	3	180	180	2	1	0.0644444	0.0333333	0.0623679	0.484892
SDPek_001482	TATTACCATGGATCAGCTAGTTGATTTTGTAAGACACCGTGGTAGGGTGGGTCTTATTCAAGAATATGCGGAAAT[T/C]CGATCTAGGTCTCCGGATGGAACATTTAGTGTAGCAAAGTCAGTAATCAATTTACCTAAAAACCGCTATACTGAT	0.566667	3	180	180	2	1	0.491111	0.411111	0.370516	0.165606
SDPek_000214	TGAACCTAAAAACATCGTGTTTATTTGGACTGGATAAAACAATATTTTCACTTACTTTTGTTTATCTTTCTCGTA[C/T]GTGTGTCTCTTGCTGTCGTTATGCTTCAGCATCGATGTTTCCTTCTTCACTTGCCGGATTTTAAAAGCGGTTAGT	0.53352	3	180	179	2	0.994444	0.497753	0.541899	0.373874	-0.0859119
SDPek_000215	ATTGATAGTATTTTTCACACAACTGGCTCTACTACGAAACAAACTACGAAAACGTATTCGACTTTCTCACTCAAA[T/C]CTGGAACATTTTAATAGTAATATCAACAGTACTAAATAGCTGGTTATATGTTAAAAATTTCAATGGACTCAACGA	0.544444	3	180	180	2	1	0.496049	0.666667	0.373017	-0.341494
SDPek_000401	AAACAATTCTGAAAAAGAGTTTGTGTCGGAATTCGATAATCTTCAGGATATTCACAGCAGCGCCTGGTTTATGTT[T/C]TTGTACACTTCTAGAGCCTTTAGTTTGTGGCTTGACTGGTGCACCGCAGTATTTATTGGAGTAATCACTTTGACG	0.597222	3	180	180	2	1	0.481096	0.438889	0.365369	0.090494
SDPek_000402	GACTACATGTCTTGTTGGGACATCCATAAATGCAATATAACAATCTTTTTCTTTTTTAAGCTCCGTACGATCCTT[T/C]ACGAAATTAGAAACTGCTTGGCAGAGATAGGGATAAGTTCTATAGTATTCTTCGATGATGGTAGTGGCCAAGTTT	0.636111	3	180	180	2	1	0.462948	0.483333	0.355787	-0.0412543
SDPek_000217	GCAAAAACAGGTACAAAACATTAATGTAATTGAAAAGAATACTTGCTTTAACTAGTACTCACCTGTGTTAACAAA[A/T]TAAGACAAATACGTAAACTGCAAAACTAGAGACTGTACCGGACCGGGTACTACCACAAGGACGCCAAGGTTAGAG	0.775	3	180	180	2	1	0.34875	0.327778	0.287937	0.0629104
SDPek_000219	GCCCCACAGTATTCATCCATAGCACAACCTCTTCATTGTCCTCATACTAAAAAATAATGACAAAATATATGTTTT[C/T]GTGTTTACATTGACCAAACAAGGGACCAATTATAATTTGGGTGAGACCTTGAAAGTATTTTAAACTAATAAGGGT	0.552778	3	180	180	2	1	0.494429	0.461111	0.372199	0.070159
SDPek_000723	AGAGGTGTTACTCAATCATATTTATTTCCAAGTTATAAAACAAAATGGCCTCTAAGCGCCATTTTGGATTTTTGT[G/A]ATATAAAAGAAGGTTGTCATGTGACACCTTATTTTGAACGTCTCATCGCGATTTATCTAATAATCGCCTTAAATT	0.907821	2	180	179	2	0.994444	0.167364	0.184358	0.153358	-0.0987654
SDPek_000224	TTTGGTCAGACATTTGGCACGCGTCGCGTCTATTACACCCTCTATAAATACACACCATCATCATATGCCGCGTTT[C/T]ATGTAAACAATACTTTTTGCCCGGTATTTATGTACGTTGCATATCCCGCCATGAGTGGGAGAGAGACGGCTGTAT	0.869444	3	180	180	2	1	0.227022	0.205556	0.201252	0.097315
SDPek_000228	GAAATGATAGGTTTCCTGATTATTGTATATCCATTATTTGAGTCGCGCGGTGAATGAAAATACGAGCAACAAATC[A/G]GCTCACCTAGTAAACTACATTCGACGTAAAAAATAAAAGCCGACCAAAGTCAAAACTGCAGATTACAGAAATTAC	0.6	3	180	180	2	1	0.48	0.488889	0.3648	-0.0157338
SDPek_000403	TAGCATCGATGTTTGGTCCATCACCAGATTGGGTAGTGGGGTTAAATGGTCTTAATTTGTGTTTAAAAAACTGCA[G/C]CTGGATACCTGACATGACTATAGATCTATTTCCGTACGATGCCGGTACTGATAGTGGTATAACATATATGGTATT	0.75	3	180	180	2	1	0.375	0.377778	0.304688	-0.00462199
SDPek_000230	CTAACTAGATATTTATTTTTTAAATATTTTACTGTAATTACAACTTTAGTAAAAGCTTCAACTTCTCTACGGTGA[C/T]TACAGGCTTTCTCCTCAGACTAGTTTTTGAGCTCGTATCCTTCATCGGTTAGACAAATCAAGTTGACACTCTGGC	0.966667	2	180	180	2	1	0.0644444	0.0666667	0.0623679	-0.0317003
SDPek_000232	AAACGCGGGCGCCAGCTATACCAAACAGCAATTAGCGCTACTGCAAACAACATAGACATTCGTGTAAATAAAAAT[A/G]GTCTTTTTTCGCGCAGCACTTAAAATGAAACTTTGATGTTGAAAGTGTACGATACGAGAGCAACACTACATCGCG	0.783333	3	180	180	2	1	0.339444	0.288889	0.281833	0.151659
SDPek_000233	TGTGTATTGTTATATAGTGTAGTAGCATTCACCTAGTATTTTGTAGAATGACATAAAACAATTAATCACAAATAA[A/G]GGAAACCATATATTTTTAAGTTTATATTTTCGCCACACATACAGTTTTGGTCTGCAAAATAAATGCTTGAATATT	0.563889	3	180	180	2	1	0.491836	0.383333	0.370885	0.223256
SDPek_000404	TATTCTGGTTTTAATGCTGCAAATGTGCAAAAGACTGTACCACCCATTGAATGACCAATATATGACATGTTTTGA[C/T]TGCCTGTTAAGTTTGTTACGTAGTCCATATTTGCTGGAATGTCATACATTCCTAGCTCATGAAAACTAAAAAATA	0.5	1	180	180	2	1	0.5	1	0.375	-1
SDPek_001469	CGCTTATATACAGAGTGTGTATGTCTTCGATATCAGGGAAAAAAATGACCATGATAATCCTGATTTCTTCCGAAG[A/G]TAAGATATTTTCAGCTCTGTGCCCGAATAATGACTGAGAACTTTTCCAACGTAATAAACAACAGAAGTCTTTTTT	0.561111	2	180	180	2	1	0.492531	0.877778	0.371238	-0.781095
SDPek_001424	TCTAATCCCCTGAGAATTGCCATGTATTCGCTATAATACAAGTTTAAACAGTTGACAAATAAAGTTTAAATCTCA[G/A]GCATCGAGTCAGAATATTAAGAAGATCAGTCCGGCTTTTGGGGCTTAAAGTTGTTAAACATTAAACAGAAGTTTC	0.836111	3	180	180	2	1	0.274059	0.216667	0.236505	0.212077
SDPek_000246	TTTAAAGCATAACAATAAGTACTCATCAATTCCTTATCATTCGGTGGATCAGTTAATACTGATTGAGGCATTTTA[C/T]GCGCTACAATCTTTGCCCACCCAAGACGAGGGAGGAGAGATACACTCATATCATTACGTCATCACTTGTCAAGAG	0.841667	3	180	180	2	1	0.266528	0.261111	0.231009	0.0231073
SDPek_000247	AGTGATTTTTCGCATTTGGTTTTCAGAAGCACTTGAGTCACATCGCAAGCCGTTAAGAATGCATTTACTTAAATG[G/T]ATGGCACAAATTGTTTTGCTAAAAAACAGACAAAGAAATTAATATTTATTTTATTTAAGATTCCCCTCCACTTTT	0.994444	2	180	180	2	1	0.0110494	0.0111111	0.0109883	-0.00280112
SDPek_001381	ACATCTATGCTAAACTGGATACTGAGGTGCTGCAAGTTATTGAGCATGTCTCTGCCACGTTCCCAAATCACAAAG[G/C]TATCATCAAATCCTTGAATAACTGGTACTCTTTTCCACGTGGGGTTGGGGCAGTGTAGCCAAATGTTTTGCCAAG	0.922222	3	180	180	2	1	0.143457	0.144444	0.133167	-0.00409924
SDPek_000256	CGATCTCGAATGCTGTGTAATTTTATTGCATTAGTGTAAAATACTATAGGATTAAGAATACTATTATTTTTCTTC[G/A]TAATCGCTATTTATTTGATCACCATGTACTTATAGGCATCAACATACAAAGTTACGCAAAACGTCACAATGTTGC	0.994382	2	180	178	2	0.988889	0.0111728	0.011236	0.0111104	-0.00283286
SDPek_000258	AAAAACTCATATAAAAGATCAAACTTATTGGGTTCGAACTGATTTTTGGTTAGGAAAGCTTATAGAACTACCCCA[A/G]CTAGATTGCTATGTTTGTAAACAGAATAGTAAGTGTACAAGGTGCGTGTATGTCTGTGTGTGTGTAATAACATTA	0.797222	2	180	180	2	1	0.323318	0.405556	0.271051	-0.251748
SDPek_000260	TGTTAAAAAGTTATATTTAACATACCAATTAAAATATATGTTGAGGTGAATACATGTGGGCTCCCTAACGCTATA[G/C]TGCCGACACATGGGACACCTCATGGAAATTGTAAAGTAGTCGGCAGCATGCAATACAAAATGCATGCCCACAACT	0.536111	2	180	180	2	1	0.497392	0.927778	0.373693	-0.864583
SDPek_000262	GTATGTACTCATTCAGAGATGCAAATTTGCAACTATAAGCAAAGTTGGGCCGCCTACTGGTCCAACCCAACATGG[A/G]CAGCACATGTTGGTCTGAAAGATTATCTGGTCCAGATTTATCTTTATTACTTCCTCAGGCATTAGGAAGACGTAT	0.508333	3	180	180	2	1	0.499861	0.483333	0.374931	0.035847
SDPek_001375	GCTGGAGGGCGTACTAAAAGCAAATATTCAATCCATGTTAAGTATTTAGAGCCAGTAGTAGGAGTGCAGCGAGCA[A/G]CCACTTCTTGAGGGATGTATTCGCCACTCGATTTTGTGCCTCCATCGGGCCAGGTTAGAATGCGTCCCCATCAAT	0.938889	2	180	180	2	1	0.114753	0.122222	0.108169	-0.0623145
SDPek_000264	CTGTTTATTTGTTTTGTTTTGTGGCTTATTTCAGTTTGAGGAGCCGCACCTGATTATGACGCACGTTATCCCATC[C/A]TCTCTCTTGTCCACTGTCGACGACACGTCGCGTCAACGCATTTTAAACGGATATATTGTTTTTTACGATTTTTCA	0.975	3	180	180	2	1	0.04875	0.0277778	0.0475617	0.432467
SDPek_001391	GCTCACAAGAAGATAGTCGGGGATAACATCGATATTTTACGTACAAATTCAGAAGAGTCCTTTCCCAGGTTGGCT[A/T]GCGAAATGTTTCGTTGTTGATCTTGGGTAGCCCATAGAGTCTGGGAGGTAAAGCTTCTGTGCGCACAATTTATGT	0.782209	3	180	163	2	0.905556	0.340717	0.239264	0.282673	0.300565
SDPek_000405	AGAACGAAAAAGAGAGTTGGCCAGACGTTTAATGGAAATAAACGCGAGGAAACGAGAAGAAAGACTAGCGGAAGA[C/T]GAAGAAAAAATTGGCCAGCTATTGGACATTAAAGAGATGATAGAACTTGGAGCAGACAGGCAAACTGTAAGACAA	0.566667	3	180	180	2	1	0.491111	0.433333	0.370516	0.120393
SDPek_000266	GACGAGCCTATGCTGAAATAAGAAGTTTGGTGGAGAGAGTTGATAGGTATAAACCTTTATGCAATCTATACATAC[A/G]CAAAAAAATCTATAACTTTCTTTACCATATGCTAGAGATCATATAAGTTACTAACCAAATTTAATTAGTAGCCCA	0.538889	3	180	180	2	1	0.496975	0.433333	0.373483	0.130797
SDPek_000265	CGATCATACTACAAGAAATTTTAGATCTCAAGAGGTCGAATATATTCATCGTAGAGGCATCGGCCCTAGGAGACG[A/T]GCCTATGCTGAAATAAGAAGTTTGGTGGAGAGAGTTGATAGGTATAAACCTTTATGCAATCTATACATACACAAA	0.875	3	180	180	2	1	0.21875	0.238889	0.194824	-0.0893009
SDPek_000406	TTCTATATTAGATATGATTGAACTTTATGTAGAAAACTATGAAGGACTGAAAGAATTTGCAGCATCAAAAATAAC[C/T]ATGGGAATTAAACCATGCTTAATATTTAATGGACCCCAATGGGAACAATCAGATGAATTAAAACAACTTAAATCT	0.777778	3	180	180	2	1	0.345679	0.333333	0.285932	0.038496
SDPek_000268	TAGTCAGTATTTATGTAAAGCTGGGCCTGTTATTAGGTACCACTTTAAGAACGGCCGGTACTTGATGGGCTGTCC[A/G]TCGGAACGATGCCTGTATCGATGAAAATTGGAAGGTACTGGGTACCGCCGCATCTCGACTCGTTTTTCGATTTTA	0.577778	3	180	180	2	1	0.487901	0.411111	0.368877	0.160104
SDPek_000270	CGTAGACAAAACGTTAGAATTTTGATTTTCCATCGTGGGAGGAGGCATTTTCATTATTCACTTTTCGATTAGGTA[G/T]TTGGGAAAGTTATAAGTATGAAAAAAATCGCGTAAGAACCGTAAATAACCACTGATAAGGATTGGTACTTTGACA	0.775	3	180	180	2	1	0.34875	0.316667	0.287937	0.0947565
SDPek_000271	TATTCTTTTGTATGGTCGCATTCCCTGATGGCTGCGCTTTTTTTGCTTCGAGAACGATATAGCCGATCTTGTGCT[T/C]GAGATGATGGGTTAAAGGATATGGGAAAAGGTTTTGCTTTGCAGAATTAAGTATGATTTAGTTATGGTATACTGC	0.613889	3	180	180	2	1	0.474059	0.372222	0.361693	0.217474
SDPek_000272	CGGTTTTATTAAAAGCCAAGAAGGAAGACCTGCCGGACCGCATTCCGGCATTAAAGGCACGAGATGGGCGTGGCT[A/C]CATGACCGCCGGACGGACGGAAATCTAAATTACACACGCACGCACGCACGATATACAAGACGCACACCTGTAAAT	0.755556	3	180	180	2	1	0.369383	0.211111	0.301161	0.430747
SDPek_000817	CCCGGCACTAGTCTGGCTATAACCCGGTGCCGGGTTTCTTGGCTTCTTGATATTTTTATCAAAGAAAAGGGTCAT[A/T]CGATTTTATGGGTAAAGAATTTAGAGGGTTATTAGCCCTGAGTTTTTTAGGTCATAATAATAAAGGTTTTGTTCT	1	1	180	180	1	1	0	0	0	NaN
SDPek_000274	ATTCCAGGTCTTTCTCATCCTCGGTTTGCTGAAAATTGGTCGTAGCATCATTAACATACTACAGCATAGAATAGT[G/A]CAAAGTTCAACGTTCAAAATATGAAATGTTTACCAACGCGAACAAATTATTGCAAAACCTCAAATATATTCCCTC	0.883333	3	180	180	2	1	0.206111	0.211111	0.18487	-0.0214747
SDPek_000275	TTCAAACTGTCGTAACCCTTTTGCACAATTACAAATAATAATACGATATTTGGAAACCAAAATCGACAGCTGCCA[G/A]TGCCCTTGGGTCGAATAGCACGTGTTTGGCCTTTGAAAAATATATTTTTCCCCAAAAACCAAACAAAACACAGTA	0.947222	2	180	180	2	1	0.0999846	0.105556	0.0949861	-0.0529412
SDPek_000407	TAGAGCCCTGATGGCAAGTCAGTAACTTTGGAGCTTATTGTTCCGCTATTTAACGATAAAAACTCTTTGCTTTTG[G/A]TTAAAGTACTCCGGCCATCACCCTGAAGATGGCCTGAATACAGCCCTGCGTTACCATGTCCTCTTTTAATAAGAC	0.905556	3	180	180	2	1	0.171049	0.144444	0.15642	0.158256
SDPek_000276	GGTACCTTGCAAGACATTGGCAAGGAAGTCCACATTTACGTTGGTATCAGTTCGACTCATTGTAGTAAAATTTTT[T/G]TAAAGAATAAACGAAAATACTAAATTAATAGATCTCAACGACACTAAGTAAAACAAATCGAAAACAGACCGCGTT	0.652778	3	180	180	2	1	0.453318	0.372222	0.350569	0.181589
SDPek_000278	TTTTGTAAAGTGTGAAGTTTCTCTAAAATCTCGGAAATGGCGTCTGTTTATGATAAGCAGCTATCTTTAATTTCT[A/G]AATGCAGAACATGCATTTATCAAGTCTTTCTTCAGATTCAGTATTTTGTTTAGAGAACTTGGAACAGCGCATTAC	0.516667	3	180	180	2	1	0.499444	0.477778	0.374722	0.0461615
SDPek_000279	TCTAAAATCTCGGAAATGGCGTCTGTTTATGATAAGCAGCTATCTTTAATTTCTAAATGCAGAACATGCATTTAT[C/G]AAGTCTTTCTTCAGATTCAGTATTTTGTTTAGAGAACTTGGAACAGCGCATTACTATTCCAAAGACTTGACTGCA	0.516667	3	180	180	2	1	0.499444	0.477778	0.374722	0.0461615
SDPek_000282	GAAATCACGAACCTATTATGTTGATAAATTCTGACATTTTTTCAGAAAGTTTTGTTTGCTTTTGTTAGTGCTTTC[A/G]GTATCTGCATCGTGATTTCTTCCTAAATCCTCTCTGATTGATGAAAAGTTACGGTGTGCCCTATCTAAATAAATA	0.727778	3	180	180	2	1	0.396235	0.366667	0.317734	0.0773916
SDPek_000285	TTTAGAAGTAGTTTAGTGGGCGAATGTAATATTTGTATATGCGATAGATATAATAAGAGTAAATATAGATTTTAA[A/T]TCCCGAATATTTTTTAGGTCGCTATCGAAGATATCCAAAAGAAGACAACTGAATTGGCAGCAGCTACTCAACAAG	1	1	180	180	1	1	0	0	0	NaN
SDPek_000286	TATCACTTTCCAAAATTCCCAATTGTACGGTGGCATGTATGGTCTCCATATCTTAACTTGCAATGACGGAGGTAC[T/C]GGATATGTCAGCAACATTAACTATAACAATATTACTTTTAGTGGTAAGTATTATTTTCACTTCCTCACTTTTTTC	0.897222	3	180	180	2	1	0.184429	0.172222	0.167422	0.0689597
SDPek_000289	AAGAATACAATTCACAAACACTTTACCTGTCACCTTACCAGCAACTATCCGTTTTATTATACGTTTTTATAGCTA[T/C]ATTTGTAGAAAATTGCTGATAACTGAACTTTTAAGTGCTTAACTGTATTAACAAGAAGAAACGTCAATAAATAAA	0.977778	2	180	180	2	1	0.0434568	0.0444444	0.0425125	-0.019943
SDPek_000292	GACAACTTTTAAATTGAACCCATCTATAATGTGATATAAATACAAGGATAATATGTCAAATTATATTTTACATCA[A/C]ATTCGTGTTAGTTGCTGAAATTCAAATCTTGACACGAATGAGATGCTGATAAAGACCTCGTGTGTGTTATTTTAT	0.972222	2	180	180	2	1	0.0540123	0.0555556	0.0525537	-0.025788
SDPek_000297	CGATATGCTTCAACTGCTGCAGGTTCGGACACAGCGCGAATAGGTGCTCCGAGCCTGCGGTATGCTACAAGTGCG[C/G]AGGGAATCACGAAGGAAAGAATTGTCAGGAGGACAAAGATATTGAATGTGCCAACTGCAAGAGAATGAGCCTGAG	0.905556	2	180	180	2	1	0.171049	0.188889	0.15642	-0.101538
SDPek_000298	ATTACCATGAAATTGTAAAAAGTTACGATAAGGAAACATCCTAAATTGTTACGACCAATTTGGACCACTCTTTAC[T/A]TACGATTTATCCCGAAGGGTGGTCGAAATCACTCGTGCACAACTAACGTTCACCAGTAACTTATATAAGGTCTTG	0.85	3	180	180	2	1	0.255	0.2	0.222488	0.218341
SDPek_001383	TATCCAGAACGGTATAAGAATTCCAAAAATCTGAAAATCTACATCTAGAAATTCACAAAAGAAAGTAGACAACAA[C/T]TAAAATCCACGAACGAATAAAAGATTATTCTCCTCTTCACGCACAATTCGGCAACGTAGCCGCGGTGTTTCACCA	0.561453	3	180	179	2	0.994444	0.492447	0.351955	0.371195	0.287864
SDPek_001456	TTCTATCCTATTAACAGAGCAATTATTATGTTTTCCAAAATTACAAAATTCGTAATTATCAAGTAAATCAATTTT[T/G]GGTTTAAAATTTTTTAATGTTGCATCTTGATCGCGCACGTTCAAAAATTTAATCGGTATTTTATTTAATTTAGGT	0.886111	2	180	180	2	1	0.201836	0.227778	0.181467	-0.125786
SDPek_000306	TCCTTGCTCAGTGCAATAAGCCCCCTGAGTTTCTCGTTGGAATAATACAAATAGTTGTCCTCCCCATCCATAGTG[G/A]AAATAGATCTTGTTGGTCCTAATCTACGAAATAAAATGCCCACGGTCCTGCGAAGAAAATTCATTAGTCAAAAAA	0.855556	3	180	180	2	1	0.24716	0.266667	0.216616	-0.0761523
SDPek_000409	TTCATTTTCAAACGGTTTGAAATCGTAAATGTGCCTTAGATATTGGAGCATTGGAACGTACGCTAGATTGGATAT[A/G]GCTATTCCGATGTTTAGAGCTGTGAAGCCTATAGCTTCTACTACTCCTCCTGCTATAATGGGGCCTATTGCATAT	0.766667	3	180	180	2	1	0.357778	0.288889	0.293775	0.195227
SDPek_001437	AGGCTAATATTGAAACTTTTGAAATTAGACATAGCCTCTGGAAACAACTAAATATTACTTAGCTGTTTGTGAATA[C/T]TGTGTATTGATACAGCACATACAAATTCTAAGAGAATGTTTTTTAGAAAACAATGTTCCACACTTCAAGTCAAGC	0.538889	2	180	180	2	1	0.496975	0.922222	0.373483	-0.854922
SDPek_000310	GTTGTATGATGCACCATTACTAGGAATCGACTGCTGATCATAAAATCGGACGAAAGTCTTTCATAGTCCGAAATG[A/G]AGTCCTTTTCACGAACTATATAATTCACTGTTTTCAAAATATTCTCGGGTCACTTTACACTAAAACACAACATTT	0.630556	3	180	180	2	1	0.46591	0.161111	0.357374	0.655792
SDPek_000316	AATAATCCTCGATGGATGGCAGAAACTAGAAAACTGAACACAACAAAGATCTCAGGCGCCAATAGTCTATCTAGA[A/G]TGCATGTATTTTCACCCTTATAGCTATCCTTCTCTGTCGTTTAGAGCCTCAAATCTGCTCTCTATCTTTATAACA	0.983333	2	180	180	2	1	0.0327778	0.0333333	0.0322406	-0.0141643
SDPek_000887	TAAACCCATTCTAAAGTATAAAATGTCAATTCCTTCCTGTGAAAAGCAACTTGATGCTACGTATATTTAAATGGC[C/T]CTAACATGCATTTAATATTTCCGTTCTATGCGAAAATGCATGGGTTTAATCAGTAAACATTTTTTTGTATCTAGG	0.763889	3	180	180	2	1	0.360725	0.35	0.295664	0.0325154
SDPek_000318	AATGAGCAATGAAATTCGGTCGGACCTTGGTTGTGGTTTTGTTGTGCCGATATGATGAAGATTCATGAATATATA[G/A]TTTAACCCATGAGAAAAAAAATGTGATTAGTATTTTCTCTTCTAAGATCAACTACATGATGCGATGATCTTATGC	0.827778	3	180	180	2	1	0.285123	0.244444	0.244476	0.145399
SDPek_000410	TTATCTTTAAATACACTTAATCAGCTAATATATTCTTGACCTTGAAAGCTATCATTTTAACAGTTTTATTTTTCC[C/A]TAGCAACTAAAGTAACTGGTACGGTGAAATGGTTCAATGTGAAAAGTGGATATGGTTTCATCAACCGTAACGACA	0.911111	2	180	180	2	1	0.161975	0	0.148857	1
SDPek_000411	ACGTGGTGCAAGGCGAAGATGGATTTTTGAAGCTCAAAGGAATGTTACTCAAAATGTACAGGGAACGATGACTGA[C/T]GATGAAGCTCTAGCTAGAGCCTTAGCTTTGTCCATGCAAGACAGTGGAGTACAAACTTCATGTAATCAAAAAACT	0.866667	3	180	180	2	1	0.231111	0.211111	0.204405	0.0893025
SDPek_000327	AAATTATCGCATAAATATTGAAGCGAAAGCCATTGTGTATGTTCGAACCAATCACGAGTCAAATTATACTCGTTG[C/G]CAATGTTTTTTACAAACGAGCTGAATCTGAAATAAGGCCCTTATTTGTTTGTAACTAATGAACCCGAATATTAGG	0.905556	3	180	180	2	1	0.171049	0.122222	0.15642	0.288013
SDPek_000326	GGACTTTTACGTAGGTTCCTTAAATTATCGCATAAATATTGAAGCGAAAGCCATTGTGTATGTTCGAACCAATCA[C/A]GAGTCAAATTATACTCGTTGCCAATGTTTTTTACAAACGAGCTGAATCTGAAATAAGGCCCTTATTTGTTTGTAA	0.952778	3	180	180	2	1	0.0899846	0.0722222	0.085936	0.200069
SDPek_000328	ATATCACAATAGCCACACAAAAAATTAAAGAAGCACTGAGAAGAATCATTACCTGGTTAATGAGCACGGATTGGA[A/T]ATCTCAAGCACAAAGACAAAAGCAATCATATTCACCAAGGGACAATTAAGAACACTACCACCAAAGCTAAGATGC	0.747222	2	180	180	2	1	0.377762	0.505556	0.30641	-0.335821
SDPek_000330	TCGATTTTTTCGAAATCCTCCATAAAAATTTTCCATTATTTATTTTGCAAATACTTAATTAAAGTACTTACGTGG[A/G]GCAGCATAGATAATTGTCCACATTTAAGCACTAATGTCCATAAAAACGTTTCCAAAAAACACTGTGGGAATAATA	0.672222	3	180	180	2	1	0.440679	0.444444	0.34358	-0.00575924
SDPek_000331	AGAAGCTATTTTAGGAAAAAGCCGGAAAACCAGTCTTTGATGTTGAACAATGTCCCAAGTAGTCGCGGGCTATTT[C/A]TGATTTGCGGACGACACGTAATTACTTGACAGATGCGGTAATTATAAAGTAGTACGTCAAATTATTATGCTCTTT	0.872222	3	180	180	2	1	0.222901	0.211111	0.198059	0.0556712
SDPek_000413	GTATCTGCGCACTCATCCCTTATTGGTTCGACAAAATCTAGCTGCGAGTGGCCAAAGAAAATTATGGAAGAATGG[A/G]AAACAGATTCTAACAGAAGATTCAATAACACCGTTGGAAAGGCAATTATATTTTGCTACTGCGCATGGACATTTC	0.680556	3	180	180	2	1	0.434799	0.438889	0.340274	-0.00662016
SDPek_000414	AGGTTTAAAGTCAGAAAATAGATCTTTTGCTGTTTTGGGGGTCTCAGTTTTCACTTTGGGCTCATCATCCCTATT[G/A]TCGTTTTCGATGTCCAGGCGAATTATTTCAACGTCATCATCGTCTCCTCTATTTATTTCTTTCTTTATATCCATT	0.508333	3	180	180	2	1	0.499861	0.416667	0.374931	0.169142
SDPek_001438	AAAATGATAAGCACATTACAAATGCACTCCTTGTTTGAATGGGCTAAAAAATCATTTTTTGGTTTCTGCACTCTG[A/C]ACGATCATGACTCTCATGAAAAACAATATAAATCACGGAATGATCAATCTTTAACGAAAACCAAATTACCCCAAG	1	1	180	180	1	1	0	0	0	NaN
SDPek_000922	CTAATATCTCCTAAAATATCTAAAAACATATCTTGCGCCACAATGGGAACTCACATGGCCAAAAAACAGAAAAAC[C/A]AAAAAACCTCGCGAGAATGACTTGAAATAACGCGAATCTAATCAGATTCGCGATTCTGCTAGATGTCATAGCTAA	0.994444	2	180	180	2	1	0.0110494	0.0111111	0.0109883	-0.00280112
SDPek_001464	TGCTTCAATTTAGTTCTTATCGTGACATACCTACTTTTCTTCCAATATGGCTAAAAAAGAATAGCTAAATTAGCG[C/T]TAGAATGCCTCTTGATTTCGGTTACCTGCTTCTATAGTGCTTATTACTTTCAGTAATTCAAAATAAACCATAAGT	0.91018	3	180	167	2	0.927778	0.163505	0.131737	0.150138	0.197186
SDPek_001478	AAAGAAACTTTGTTTCGGCCAAGATCGGGTGAAAGGAGAACCGAGCGCGACCCGTCGCAGCAGGCCGTGGGAAGT[T/C]GACTGAGGGAAACATAAAGCGCGCGGCCAACTTCGATGTCGAAGTGGAGAGTGTGGGTCCTTCGAGCCGGATTGC	0.805556	3	180	180	2	1	0.313272	0.322222	0.264202	-0.025788
SDPek_000333	TCATCTGAAGTTAAGACGATTTTGTGTTCTGAAGAGTAGGTCCTAATGAAGGGCCTTTTTAGCAAGGACCGTGTG[C/A]AATTTAACACACGATAGTTCATTTTCTACTTAGAAATAACTCACAAATCGAAGAAAATATAATTTTCTTGAAACT	0.886111	3	180	180	2	1	0.201836	0.161111	0.181467	0.204444
SDPek_000334	TTTTTATCTGTGGAAAAGTATAATGCAGATATCCTGGATACGGTATTTTTCGAATGCCTTTGCAACGTACATTGA[C/A]AACATCGTAACATTTCCTATAAAAAATAAATAGTTGGCAACAGCGCATTTGATAAGACACATAAGAAGGAACATC	0.822222	3	180	180	2	1	0.292346	0.144444	0.249613	0.507982
SDPek_000342	GAGGGAAACTCGGAGGGTAGCATTGAGTTAAAGAATAAATCGTCGGGGTTGTTATCTATCTTATCATCACAAGAA[A/G]CGGGCACCTCAAATAAATTACTAAATGAAAGCGGAAGACAAGCAAGGAAAAAATATTATAGATAACATTCTTTAC	0.588889	3	180	180	2	1	0.484198	0.433333	0.366974	0.107802
SDPek_000415	GATTGGTTGTCACGGTACTGATCAACAAGTGGAATTGTTTTACTTTTGCACTGATGATGAGGCAAATGTACGATT[T/A]AAAAAACGCCTGAAAAAAGAAAGGAAAAAAACCATGGGTACAGATGACTCTAAACCTGAAGAATTAAATTCTACT	0.680556	3	180	180	2	1	0.434799	0.405556	0.340274	0.0700306
SDPek_000359	CATAAATATTTTAGAAAAAATGTTGAATAGTCGAGCAATGCATTGTTTTCGGTTGTTTGTTTAAAATCTAACGGA[G/A]TACAAAATAGATAGTAGAATGTATACATATATTTTTTTGTCGTTCTTTTTTTGATTGAAGTTTTTTTGGTGACAA	0.513889	3	180	180	2	1	0.499614	0.527778	0.374807	-0.0535936
SDPek_001453	TTGAGATTGCCGACTTACTTTAGAAGATTCTCTAACTACACGACTTTGGGATGTTTGTGAAGTTTTAGACAATCC[T/C]CCGCTTCTTGTATGAGAAGAATGCTCGACAGGTGAAGTTGTAGTACTTGCAAAGTTTGGTACTACTTGTGGATGA	0.969444	3	180	180	2	1	0.0592438	0.00555556	0.0574889	0.906722
SDPek_000362	TCTACTTTGTCTGCGATTAGATAAATAGGCAATTATAACCCTAAAATAGAAGGAAATGTCCCTGCTCGAGCGCCA[C/A]ATTTGTAAATGAGGTTGATGGGAGTTGCTTTTACACCAAGTGAGAGTCTACTCACCAAGGTATCTCAAACGGAGA	0.773743	3	180	179	2	0.994444	0.35013	0.296089	0.288834	0.157076
SDPek_000363	GGTTTTCCTTTGTTATGGTTTAGGAAATGTGTACATAATAACGCAGCAACACGTTTTGTTTGTTTTTATAATCTC[T/C]GCTAAAATAAACATTGTCACGAATTACTTGATTGGGTTACCTAATATATGGCCTAAGTGCAATAATTAATAAACA	0.725	3	180	180	2	1	0.39875	0.316667	0.319249	0.208518
SDPek_000416	TAACCCAACACATGTAGTTACCATCAAACTTTTAAAGTCTTTTTGAGTTTGCACTGTCAAAATGTCCCATGGACC[C/T]CTCCAGCCGTTGACGCAGGTGAACGCGAAACACACCGTATATAACCTACTTACTAGATAATACAAGATTCTATTT	0.980556	2	180	180	2	1	0.0381327	0.0388889	0.0374057	-0.0170455
SDPek_000417	CACTGTCAAAATGTCCCATGGACCCCTCCAGCCGTTGACGCAGGTGAACGCGAAACACACCGTATATAACCTACT[T/G]ACTAGATAATACAAGATTCTATTTTTGTCAGGGTGGAAATTATTTTCCAGTATTTTTTGGAATAAAAGGAACAAC	0.866667	3	180	180	2	1	0.231111	0.2	0.204405	0.137349
SDPek_000972	CGGCTTAAGTTGTCGTTGTCCTTGTAATGTCTGTGTGTTTTAGGGCTATTCTTGGAAACCGCACTGACATACAAA[A/G]AGTTTCCATATTTTCGGGTTTTTTAGCACACATTTCTTTGATGATATAAATAGTTTTGGGAATTGTTTATAACAG	0.988571	2	180	175	2	0.972222	0.0225959	0.0228571	0.0223406	-0.00869565
SDPek_000974	ATGTCGAAACTGGAACATTTCCAGAAAAGTTAAAGTTAAAATAATACCAGTTTTTAAAAAAGGTGATCCTAACTC[A/T]AAAGGCAATTATAGGCCTGTGTCCTTGTTACCCAGTATTTTGTTAGGTCTGAGAACTTTTTAGTACCTCATCAAT	0.997222	2	180	180	2	1	0.00554012	0.00555556	0.00552478	-9.1592e-15
SDPek_000367	TGTAAAGGGATTGTGATGGAATTTTACTGGAAAATGCCTTTGTATTGTGGCCGAGCTGTTCCACATACAATGTCT[A/G]ATACATTGTGGAATTTCTTATTATAGAGATAAACTAGGAGAGTGTTACAATTGCTTTTGGATTTTTAATAATAAA	0.736111	3	180	180	2	1	0.388503	0.25	0.313036	0.358934
SDPek_000979	GTACGTTGCAAAGTCCGAAGCTTAATACGTTGAATTCGTATAGACCATGCCCTTGGCACTGAAAAGCTGTATATT[G/A]TTTCGAATCTTCGCTAATTTTTACCTGACAAAATCCACTAAACATATCTAATGACGAAAAATATAGCGTTACCTA	0.930556	2	180	180	2	1	0.129244	0.138889	0.120892	-0.0718563
SDPek_000420	TGGCCTCCAAAATTGTACCTTGTGTGTCCAATCACCATAAAACATATGTGGTAAAGCATCAATGGTTATTTTTAA[C/G]ACTAGGCCGATATAAAAACCGATTGTAGCTTTTGAAACTCCAGCTAAACTATCAATGTCTTTCAATAAGCCTAGT	0.530556	3	180	180	2	1	0.498133	0.516667	0.374065	-0.0344249
SDPek_000419	GCAAACACTGTATAACTCCAGCTGGCCTCCAAAATTGTACCTTGTGTGTCCAATCACCATAAAACATATGTGGTA[A/C]AGCATCAATGGTTATTTTTAACACTAGGCCGATATAAAAACCGATTGTAGCTTTTGAAACTCCAGCTAAACTATC	0.688889	3	180	180	2	1	0.428642	0.411111	0.336775	0.0436792
SDPek_000368	AAAACTCAAACTAGGTCAGGTTGTGTAAAAAATTTGCAATTAAAATGACACTAACTAATGTTATCCTACCAACCC[G/C]GCGAGGCATTATAAAATATTCATTCCTGTTCTAACCAAATTGACATATTTTTGATGATTTTTGTTTTATTGACCA	0.684848	3	180	165	2	0.916667	0.431662	0.363636	0.338496	0.160553
SDPek_000983	CTCATCCTACTCTATTACGTTCTTAAATCTTCCTGGCCTTCTTATGAAAGTCATGATATCCTTCCAAGCTAGTTC[C/A]TTAAAGTGCTCTCTCAGAAGAACTGTAGATCCAAAGATGCACCTCCTCAATCTAGCAAAAGCCTCACACACCAGC	0.869444	3	180	180	2	1	0.227022	0.238889	0.201252	-0.0494955
SDPek_000370	TATATTAATCGACAACATTTTGACAGCTTACCATGTGCTGAACCATCAGAGAACTGGATTTTCCAAGTATATGCT[C/A]AGCACTTTTCATTTGTTATCTTACTCTAATAGGTAACTATACACATTTCTTATTTGAAACATTGGTCCATTTTTT	0.688889	3	180	180	2	1	0.428642	0.133333	0.336775	0.690401
SDPek_000371	GGGTGAAAAGAATGACATCAAAAGAAGCCTAAGGCAAAATAATTACTGCAGAATCGTGCCCTTTTAAAACTGAAT[G/A]GAATTCATCTAAGGGCACAGATACTGAATGTATATACAAAGATGTACTTTATTCAAGGAAACACTTAAAAACTTC	0.508333	3	180	180	2	1	0.499861	0.483333	0.374931	0.035847
SDPek_000421	GATTCATATGTTACAAGAAGATTCAAGCCAAGCTAAAGCATGCAGGCCTTCAAGAGTGCGGGCCATGTTTGCTTC[A/C]AGAGCGTGTCGTAAAAGTGTTATGGTCGGCGATTGTCTCGCGCCGCGTGATATGCGAAAAATTGTGGATCATATG	0.552778	3	180	180	2	1	0.494429	0.816667	0.372199	-0.650132
SDPek_000988	GAGCAGTGCAACAATAAAAATCGGACCTGGTGAAAACGGAACAGCCTTTGGCATAACCATAAATGTAAACATTCA[A/G]TTTAGCATCGATTTTTGGCCGTGCTAATTGGATAATAGTTTTAGTTTATTTATTAAAGCATCGTTATATAATCGA	0.580556	3	180	180	2	1	0.487022	0.505556	0.368427	-0.0352739
SDPek_000372	GTAACTGTTTTAAAGATTCTTCGGCAGACTTCCAGCAAGTCGCGGTTCCATAAACTTTAGAAATTGTTCTTATAG[T/C]AAGTCAGCAAATCATAAGAGTTTTTATAATCAACCAATGTAATATATTCTCCGAGAGTTTGGGAGGAGGTTGTGG	0.7	3	180	180	2	1	0.42	0.522222	0.3318	-0.240764
SDPek_000374	CTTGTCGGCCCGATCTTACAACGAATGTGGATCGCCAATCACATCTGAACTAACCAATTCCTCCATTGAAAATCT[T/A]ATGACGTTCTTCATATAACAATCGGAGGCTTCCTTAAATTTTATTTTAGCTACATCATATGATGCTTCTTTTCCC	0.919444	3	180	180	2	1	0.148133	0.15	0.137161	-0.00982031
SDPek_000994	ATATTATTTACGTGTAGCTGAATACGTCCAAGCAAACTCTGCTTCGAAAAAAGCCTACCAACAGACTTTTTGGGG[T/A]TTAGTTATAAATAGTGTTTCAACGAGTGATCATATATTTTTTTAAGGTCCTCATTTAGGCAGTTATTGGTATGCT	0.977778	3	180	180	2	1	0.0434568	0.0333333	0.0425125	0.235587
SDPek_000995	ACTTTTTGGGGTTTAGTTATAAATAGTGTTTCAACGAGTGATCATATATTTTTTTAAGGTCCTCATTTAGGCAGT[T/C]ATTGGTATGCTCAGGGTTAGAGGGGTCAAAAGATAAGATTATCTGAACATCATCAGCAAAGATATGGTATCCACA	0.969444	2	180	180	2	1	0.0592438	0.0611111	0.0574889	-0.0287356
	Mean	0.771704	2.70909	180	179.568	1.97727	0.997601	0.298221	0.291701	0.238654	0.0649756
	Std Deviation	0.164903	0.529417	0	1.93263	0.177326	0.0107368	0.174225	0.222052	0.127994	0.318316
