# Supplementary material for: Development of Nuclear DNA Markers for Applications in Genetic Diversity Study of Oil Palm-Pollinating Weevil Populations
Source: Insects. 2023 Feb 3;14(2):157. doi: 10.3390/insects14020157 (PMC9967927; doi:10.3390/insects14020157)
Supplement: Supplementary file 1 [file insects-14-00157-s001.zip › insects-2056860-supplementary/insects-2056860-supplementary/insects-2056860- Supplementary/Table S2.xlsx]

## Sheet:  Table S2
Table S2: List of 22 monomorphic markers with primer sequence
No.	Locus	Primer sequence (5'-3')	Primer reverse (5'-3')	Repeat motif	Predicted size (bp)	Annealing T (℃)
1	SDPek_R0010	TGGTTCCTCCTCTTCTTCT	GAATGTTGTCGCACTATCG	(A)8	148	54
2	SDPek_R0068	GCATAACACGATCTGTGAGGAG	CAGTAGTCCCATTTAGCGTCAT	(GA)4	180	56
3	SDPek_R0070	TGAACGCTTCGCAATAGAT	GCAGCACCTCTTTATGGAT	(GA)4	119	54
4	SDPek_R0084	CCCTGTTAAGTGTCCTTGAAAC	GTGCTCAACAGAATCAACATGA	(T)8	128	54
5	SDPek_R0093	GACAAAGACAAACAGACAGAC	CTCTCGCTCCGTGCATAA	(T)8	124	54
6	SDPek_R0098	ACAGGACACGCGGGTGTTT	ACAGATCCTCAAAGCCCAGAA	(T)11	126	54
7	SDPek_R0108	AGATTGTCGTGCTTGTAGG	AAAGGGCAGTGAAATGACA	(TC)5	122	54
8	SDPek_R0134	GCCACCTTTATGTAACAATTCC	AATCCACCTCCACCAGTAG	(A)8	174	54
9	SDPek_R0135	ACTATTTCTCTAGGAGCCTA	TGTGTTTAGGACCTTTGATC	(A)9	118	54
10	SDPek_R0136	TAAGCCACCAGAGTTCATTC	GGATTATTGTTACGACGGTTG	(AAC)4	146	56
11	SDPek_R0137	GCATCTCGCCAAGTTAGT	AAGGTCCACAAGCAAGAG	(AATC)3	107	56
12	SDPek_R0138	GTGAGAACTGCCGAACTG	AATCCTTCCTCAGCCAACAA	(ACAT)4	104	54
13	SDPek_R0143	CATGTGTAGCTGCATAGGA	AGGTGAATCTCGATAGTGAA	(AT)5	113	56
14	SDPek_R0149	GGAATCATCATATCGAGTATCC	CTGGGTTAAGTTGACCTATG	(ATGC)3	183	58
15	SDPek_R0153	CCACCACTACCACAACAA	GGCAAAGGCAACAAAGAA	(C)6	147	54
16	SDPek_R0158	ACGATCTGTGAGGAGAGAG	TATTGCTGGACCGTGTGA	(GA)4	128	54
17	SDPek_R0161	GAGCTGCATTAGAACACAT	CTCTCCGGTAAGTACCATAT	(GT)4	130	54
18	SDPek_R0163	GACTTAACACTTCTCACATAGC	AGCATTACATCCACTTCAGA	(GTG)4	153	56
19	SDPek_R0173	CAGTCAGAGCAGAAGGATAC	GGCAGTGGATTAGATACATTAC	(TG)4	232	56
20	SDPek_R0177	TCCCTGACTAACGGCTTA	CACACTGTGCATGTTGAA	(TG)5	110	54
21	SDPek_R0178	GGCTTTCTCGTTGTAACAT	CCTCAACATTACGTCAACTG	(TGA)4	154	54
22	SDPek_R0179	CAGAATGATGATGTGATGATGG	CTAGTAGCGTCTCAGTAGC	(TGA)4	108	54
