# Supplementary material for: Development of Nuclear DNA Markers for Applications in Genetic Diversity Study of Oil Palm-Pollinating Weevil Populations
Source: Insects. 2023 Feb 3;14(2):157. doi: 10.3390/insects14020157 (PMC9967927; doi:10.3390/insects14020157)
Supplement: Supplementary file 1 [file insects-14-00157-s001.zip › insects-2056860-supplementary/insects-2056860-supplementary/insects-2056860- Supplementary/Table S3.xlsx]

## Sheet: Table S3
Table S3: Hardy Weinberg Equilibrium (HWE) of eight SSR markers
SSR Marker	ChiSquare value	ChiSquare d.f.	ChiSquare p-value	Exact p-value
SDPek_R0079	575.85	36	0	0
SDPek_R0032	365.944	10	0	0
SDPek_R0064	50.2652	6	4.15926e-09	0.0126194
SDPek_R0022	140.267	15	0	0.00026973
SDPek_R0142	270.809	6	0	0
SDPek_R0139	137.151	10	0	0
SDPek_R0082	1441.21	78	0	0
SDPek_R0147	113.824	6	0	0
