# Supplementary material for: Development of Nuclear DNA Markers for Applications in Genetic Diversity Study of Oil Palm-Pollinating Weevil Populations
Source: Insects. 2023 Feb 3;14(2):157. doi: 10.3390/insects14020157 (PMC9967927; doi:10.3390/insects14020157)
Supplement: Supplementary file 1 [file insects-14-00157-s001.zip › insects-2056860-supplementary/insects-2056860-supplementary/insects-2056860- Supplementary/Table S4.xlsx]

## Sheet:  Table S4
Table S4: Pairwise calculation of Linkage disequilibrium (LD) for eight SSR markers
No	Marker 1	Marker 2	Allele 1	Allele 2	HapFreq	D	D'	r	r-square
1	SDPek_R0079	SDPek_R0032	142	166	0	-3.121e-05	-1	-0.00561798	3.15617e-05
2	SDPek_R0079	SDPek_R0032	142	168	0.0027933	-0.00127961	-0.314176	-0.0386276	0.00149209
3	SDPek_R0079	SDPek_R0032	142	170	0	-0.00049936	-1	-0.0234831	0.000551458
4	SDPek_R0079	SDPek_R0032	142	172	0.0027933	0.0018726	0.401338	0.0677189	0.00458584
5	SDPek_R0079	SDPek_R0032	142	174	0	-6.242e-05	-1	-0.00796743	6.348e-05
6	SDPek_R0079	SDPek_R0032	143	166	0	-1.5605e-05	-1	-0.00396694	1.57366e-05
7	SDPek_R0079	SDPek_R0032	143	168	2.95848e-07	-0.00203616	-0.999855	-0.0868035	0.00753485
8	SDPek_R0079	SDPek_R0032	143	170	0	-0.00024968	-1	-0.0165818	0.000274957
9	SDPek_R0079	SDPek_R0032	143	172	0.002793	0.00233265	0.999873	0.11913	0.0141919
10	SDPek_R0079	SDPek_R0032	143	174	0	-3.121e-05	-1	-0.00562593	3.16511e-05
11	SDPek_R0079	SDPek_R0032	146	166	0	-0.00146687	-1	-0.0447252	0.00200034
12	SDPek_R0079	SDPek_R0032	146	168	0.180577	-0.0108492	-0.0566755	-0.0554742	0.00307739
13	SDPek_R0079	SDPek_R0032	146	170	0.047486	0.0240161	0.364347	0.191302	0.0365964
14	SDPek_R0079	SDPek_R0032	146	172	0.0289198	-0.0143529	-0.331685	-0.0879181	0.00772958
15	SDPek_R0079	SDPek_R0032	146	174	0.00558659	0.00265285	0.32197	0.0573563	0.00328975
16	SDPek_R0079	SDPek_R0032	147	166	0	-0.00126401	-1	-0.0405315	0.0016428
17	SDPek_R0079	SDPek_R0032	147	168	0.151678	-0.0132752	-0.0804788	-0.0713869	0.00509609
18	SDPek_R0079	SDPek_R0032	147	170	0.030726	0.0105019	0.151847	0.0879769	0.00773994
19	SDPek_R0079	SDPek_R0032	147	172	0.0438535	0.00656529	0.0514859	0.0422938	0.00178876
20	SDPek_R0079	SDPek_R0032	147	174	0	-0.00252801	-1	-0.0574819	0.00330417
21	SDPek_R0079	SDPek_R0032	148	166	0.00558659	0.00338629	1	0.0929844	0.00864611
22	SDPek_R0079	SDPek_R0032	148	168	0.301837	0.0146975	0.137727	0.0676807	0.00458068
23	SDPek_R0079	SDPek_R0032	148	170	0.00837989	-0.026825	-0.761968	-0.192434	0.037031
24	SDPek_R0079	SDPek_R0032	148	172	0.0780508	0.0131418	0.131556	0.072497	0.00525581
25	SDPek_R0079	SDPek_R0032	148	174	0	-0.00440061	-1	-0.0856856	0.00734203
26	SDPek_R0079	SDPek_R0032	149	166	0	-0.000452545	-1	-0.0222531	0.000495202
27	SDPek_R0079	SDPek_R0032	149	168	0.0781978	0.0191407	0.872075	0.157841	0.0249138
28	SDPek_R0079	SDPek_R0032	149	170	2.4609e-07	-0.00724048	-0.999966	-0.0930149	0.00865177
29	SDPek_R0079	SDPek_R0032	149	172	1.42207e-05	-0.0133359	-0.998935	-0.131743	0.0173563
30	SDPek_R0079	SDPek_R0032	149	174	0.0027933	0.00188821	0.183891	0.0658395	0.00433485
31	SDPek_R0079	SDPek_R0032	150	166	0	-0.000109235	-1	-0.0105849	0.000112039
32	SDPek_R0079	SDPek_R0032	150	168	0.00837989	-0.00587528	-0.412151	-0.0954743	0.00911533
33	SDPek_R0079	SDPek_R0032	150	170	0	-0.00174776	-1	-0.0442447	0.0019576
34	SDPek_R0079	SDPek_R0032	150	172	0.00837989	0.00515745	0.315815	0.100401	0.0100803
35	SDPek_R0079	SDPek_R0032	150	174	0.0027933	0.00257483	0.235043	0.176921	0.0313011
36	SDPek_R0079	SDPek_R0032	151	166	0	-3.121e-05	-1	-0.00561798	3.15617e-05
37	SDPek_R0079	SDPek_R0032	151	168	0.0027933	-0.00127961	-0.314176	-0.0386276	0.00149209
38	SDPek_R0079	SDPek_R0032	151	170	0.0027933	0.00229394	0.45092	0.107876	0.0116372
39	SDPek_R0079	SDPek_R0032	151	172	0	-0.000920695	-1	-0.0332951	0.00110856
40	SDPek_R0079	SDPek_R0032	151	174	0	-6.242e-05	-1	-0.00796743	6.348e-05
41	SDPek_R0079	SDPek_R0032	159	166	0	-1.5605e-05	-1	-0.00396694	1.57366e-05
42	SDPek_R0079	SDPek_R0032	159	168	0.0027933	0.000756843	1	0.032265	0.00104103
43	SDPek_R0079	SDPek_R0032	159	170	0	-0.00024968	-1	-0.0165818	0.000274957
44	SDPek_R0079	SDPek_R0032	159	172	0	-0.000460348	-1	-0.0235102	0.000552729
45	SDPek_R0079	SDPek_R0032	159	174	0	-3.121e-05	-1	-0.00562593	3.16511e-05
46	SDPek_R0079	SDPek_R0064	142	185	0	-0.000109235	-1	-0.0105849	0.000112039
47	SDPek_R0079	SDPek_R0064	142	190	0	-6.242e-05	-1	-0.00796743	6.348e-05
48	SDPek_R0079	SDPek_R0064	142	195	0.00558659	0.00090509	1	0.0329567	0.00108614
49	SDPek_R0079	SDPek_R0064	142	200	0	-0.000733435	-1	-0.0291379	0.000849019
50	SDPek_R0079	SDPek_R0064	143	185	0	-5.46175e-05	-1	-0.00747414	5.58628e-05
51	SDPek_R0079	SDPek_R0064	143	190	0	-3.121e-05	-1	-0.00562593	3.16511e-05
52	SDPek_R0079	SDPek_R0064	143	195	0.0027933	0.000452545	1	0.0232712	0.00054155
53	SDPek_R0079	SDPek_R0064	143	200	0	-0.000366718	-1	-0.0205748	0.00042332
54	SDPek_R0079	SDPek_R0064	146	185	0.0027933	-0.00234075	-0.455927	-0.0384196	0.00147607
55	SDPek_R0079	SDPek_R0064	146	190	0.00558659	0.00265285	0.32197	0.0573563	0.00328975
56	SDPek_R0079	SDPek_R0064	146	195	0.22349	0.00345934	0.0813212	0.0213363	0.000455237
57	SDPek_R0079	SDPek_R0064	146	200	0.0307	-0.00377144	-0.109408	-0.0253792	0.000644105
58	SDPek_R0079	SDPek_R0064	147	185	0	-0.00442402	-1	-0.0763657	0.00583171
59	SDPek_R0079	SDPek_R0064	147	190	0.00558659	0.00305858	0.353791	0.069546	0.00483664
60	SDPek_R0079	SDPek_R0064	147	195	0.188244	-0.00135643	-0.0108207	-0.00879845	7.74128e-05
61	SDPek_R0079	SDPek_R0064	147	200	0.032426	0.00272187	0.0267951	0.0192629	0.000371059
62	SDPek_R0079	SDPek_R0064	148	185	0.00963057	0.00192949	0.162799	0.0285212	0.000813458
63	SDPek_R0079	SDPek_R0064	148	190	0	-0.00440061	-1	-0.0856856	0.00734203
64	SDPek_R0079	SDPek_R0064	148	195	0.326317	-0.00372929	-0.0379756	-0.0207147	0.000429099
65	SDPek_R0079	SDPek_R0064	148	200	0.0579076	0.00620041	0.0779164	0.0375766	0.001412
66	SDPek_R0079	SDPek_R0064	149	185	0.00452846	0.00294455	0.163867	0.0779444	0.00607533
67	SDPek_R0079	SDPek_R0064	149	190	0	-0.00090509	-1	-0.0315594	0.000995999
68	SDPek_R0079	SDPek_R0064	149	195	0.0690181	0.00113629	0.0865825	0.0113028	0.000127752
69	SDPek_R0079	SDPek_R0064	149	200	0.00745906	-0.00317575	-0.298618	-0.0344656	0.00118788
70	SDPek_R0079	SDPek_R0064	150	185	0	-0.000382323	-1	-0.019943	0.000397724
71	SDPek_R0079	SDPek_R0064	150	190	0	-0.00021847	-1	-0.0150115	0.000225345
72	SDPek_R0079	SDPek_R0064	150	195	0.0195531	0.00316782	1	0.0620939	0.00385565
73	SDPek_R0079	SDPek_R0064	150	200	0	-0.00256702	-1	-0.054899	0.0030139
74	SDPek_R0079	SDPek_R0064	151	185	0.00260076	0.00249152	0.454876	0.241428	0.0582876
75	SDPek_R0079	SDPek_R0064	151	190	0	-6.242e-05	-1	-0.00796743	6.348e-05
76	SDPek_R0079	SDPek_R0064	151	195	0.00298584	-0.00169567	-0.362205	-0.0617436	0.00381227
77	SDPek_R0079	SDPek_R0064	151	200	0	-0.000733435	-1	-0.0291379	0.000849019
78	SDPek_R0079	SDPek_R0064	159	185	0	-5.46175e-05	-1	-0.00747414	5.58628e-05
79	SDPek_R0079	SDPek_R0064	159	190	0	-3.121e-05	-1	-0.00562593	3.16511e-05
80	SDPek_R0079	SDPek_R0064	159	195	1.05581e-06	-0.0023397	-0.999549	-0.120314	0.0144755
81	SDPek_R0079	SDPek_R0064	159	200	0.00279224	0.00242552	0.999565	0.136084	0.0185189
82	SDPek_R0079	SDPek_R0022	142	121	0	-4.6815e-05	-1	-0.00689027	4.74759e-05
83	SDPek_R0079	SDPek_R0022	142	124	0.0027933	0.00199744	0.416938	0.0766736	0.00587884
84	SDPek_R0079	SDPek_R0022	142	127	0	-0.0012328	-1	-0.0398843	0.00159075
85	SDPek_R0079	SDPek_R0022	142	130	0.0027933	0.000390125	0.122549	0.0105719	0.000111766
86	SDPek_R0079	SDPek_R0022	142	133	0	-0.00104554	-1	-0.0359651	0.00129349
87	SDPek_R0079	SDPek_R0022	142	136	0	-6.242e-05	-1	-0.00796743	6.348e-05
88	SDPek_R0079	SDPek_R0022	143	121	0	-2.34075e-05	-1	-0.00486533	2.36714e-05
89	SDPek_R0079	SDPek_R0022	143	124	0	-0.000397928	-1	-0.0215716	0.000465333
90	SDPek_R0079	SDPek_R0022	143	127	0	-0.000616398	-1	-0.0281629	0.000793149
91	SDPek_R0079	SDPek_R0022	143	130	0.0027933	0.00159171	1	0.0609145	0.00371058
92	SDPek_R0079	SDPek_R0022	143	133	0	-0.000522768	-1	-0.0253955	0.000644932
93	SDPek_R0079	SDPek_R0022	143	136	0	-3.121e-05	-1	-0.00562593	3.16511e-05
94	SDPek_R0079	SDPek_R0022	146	121	0	-0.00220031	-1	-0.054854	0.00300896
95	SDPek_R0079	SDPek_R0022	146	124	0.0317577	-0.0056475	-0.150982	-0.0367199	0.00134835
96	SDPek_R0079	SDPek_R0022	146	127	0.056161	-0.00178034	-0.0307266	-0.00975636	9.51866e-05
97	SDPek_R0079	SDPek_R0022	146	130	0.125268	0.0123193	0.0823367	0.0565471	0.00319757
98	SDPek_R0079	SDPek_R0022	146	133	0.0437962	-0.00534399	-0.10875	-0.0311374	0.000969535
99	SDPek_R0079	SDPek_R0022	146	136	0.00558659	0.00265285	0.32197	0.0573563	0.00328975
100	SDPek_R0079	SDPek_R0022	147	121	0	-0.00189601	-1	-0.0497106	0.00247114
101	SDPek_R0079	SDPek_R0022	147	124	0.0383772	0.0061451	0.05575	0.0420202	0.0017657
102	SDPek_R0079	SDPek_R0022	147	127	0.0398995	-0.0100288	-0.200864	-0.0577983	0.00334065
103	SDPek_R0079	SDPek_R0022	147	130	0.104944	0.00761584	0.0590702	0.0367643	0.00135161
104	SDPek_R0079	SDPek_R0022	147	133	0.043036	0.000691836	0.00477766	0.00423939	1.79724e-05
105	SDPek_R0079	SDPek_R0022	147	136	0	-0.00252801	-1	-0.0574819	0.00330417
106	SDPek_R0079	SDPek_R0022	148	121	0	-0.00330046	-1	-0.0741014	0.00549101
107	SDPek_R0079	SDPek_R0022	148	124	0.0561668	5.9029e-05	0.000683599	0.000345651	1.19474e-07
108	SDPek_R0079	SDPek_R0022	148	127	0.106805	0.0198931	0.148724	0.0981777	0.00963886
109	SDPek_R0079	SDPek_R0022	148	130	0.165448	-0.00397583	-0.0234668	-0.0164353	0.000270121
110	SDPek_R0079	SDPek_R0022	148	133	0.0598485	-0.0138618	-0.188058	-0.0727381	0.00529084
111	SDPek_R0079	SDPek_R0022	148	136	0.00558659	0.00118598	0.175115	0.0230926	0.000533267
112	SDPek_R0079	SDPek_R0022	149	121	0.00837989	0.00770107	1	0.309632	0.0958718
113	SDPek_R0079	SDPek_R0022	149	124	0.0133627	0.00182282	0.0262406	0.0191143	0.000365356
114	SDPek_R0079	SDPek_R0022	149	127	0.0148148	-0.00306073	-0.171224	-0.0270507	0.000731739
115	SDPek_R0079	SDPek_R0022	149	130	0.0179464	-0.0168996	-0.484979	-0.125103	0.0156509
116	SDPek_R0079	SDPek_R0022	149	133	0.0265018	0.0113415	0.172245	0.106575	0.0113583
117	SDPek_R0079	SDPek_R0022	149	136	0	-0.00090509	-1	-0.0315594	0.000995999
118	SDPek_R0079	SDPek_R0022	150	121	0	-0.000163853	-1	-0.012982	0.000168533
119	SDPek_R0079	SDPek_R0022	150	124	3.12818e-07	-0.00278518	-0.999888	-0.0575523	0.00331227
120	SDPek_R0079	SDPek_R0022	150	127	0.0027933	-0.00152149	-0.352622	-0.0264982	0.000702155
121	SDPek_R0079	SDPek_R0022	150	130	0.00558659	-0.00282451	-0.335807	-0.0412032	0.0016977
122	SDPek_R0079	SDPek_R0022	150	133	0.0111729	0.0075135	0.472734	0.13913	0.0193572
123	SDPek_R0079	SDPek_R0022	150	136	0	-0.00021847	-1	-0.0150115	0.000225345
124	SDPek_R0079	SDPek_R0022	151	121	0	-4.6815e-05	-1	-0.00689027	4.74759e-05
125	SDPek_R0079	SDPek_R0022	151	124	0	-0.000795855	-1	-0.0305496	0.00093328
126	SDPek_R0079	SDPek_R0022	151	127	0.000196633	-0.00103616	-0.840498	-0.0335226	0.00112377
127	SDPek_R0079	SDPek_R0022	151	130	0.00538771	0.00298453	0.937524	0.0808774	0.00654116
128	SDPek_R0079	SDPek_R0022	151	133	2.2537e-06	-0.00104328	-0.997844	-0.0358875	0.00128792
129	SDPek_R0079	SDPek_R0022	151	136	0	-6.242e-05	-1	-0.00796743	6.348e-05
130	SDPek_R0079	SDPek_R0022	159	121	0	-2.34075e-05	-1	-0.00486533	2.36714e-05
131	SDPek_R0079	SDPek_R0022	159	124	0	-0.000397928	-1	-0.0215716	0.000465333
132	SDPek_R0079	SDPek_R0022	159	127	0	-0.000616398	-1	-0.0281629	0.000793149
133	SDPek_R0079	SDPek_R0022	159	130	0	-0.00120159	-1	-0.0459845	0.00211457
134	SDPek_R0079	SDPek_R0022	159	133	0.0027933	0.00227053	1	0.1103	0.0121661
135	SDPek_R0079	SDPek_R0022	159	136	0	-3.121e-05	-1	-0.00562593	3.16511e-05
136	SDPek_R0079	SDPek_R0142	142	136	0.00280899	-0.000299836	-0.0964467	-0.00806929	6.51134e-05
137	SDPek_R0079	SDPek_R0142	142	138	0.00280899	0.000552329	0.164319	0.0150738	0.00022722
138	SDPek_R0079	SDPek_R0142	142	140	0	-0.000236713	-1	-0.0157646	0.000248521
139	SDPek_R0079	SDPek_R0142	142	316	0	-1.57808e-05	-1	-0.00398932	1.59147e-05
140	SDPek_R0079	SDPek_R0142	143	136	0.00280899	0.00125458	1	0.0476816	0.00227354
141	SDPek_R0079	SDPek_R0142	143	138	0	-0.00112833	-1	-0.0434875	0.00189116
142	SDPek_R0079	SDPek_R0142	143	140	0	-0.000118356	-1	-0.0111315	0.000123911
143	SDPek_R0079	SDPek_R0142	143	316	0	-7.89042e-06	-1	-0.0028169	7.93493e-06
144	SDPek_R0079	SDPek_R0142	146	136	0.133473	-0.0110876	-0.0766986	-0.0507675	0.00257734
145	SDPek_R0079	SDPek_R0142	146	138	0.124954	0.0200195	0.128083	0.0929559	0.00864079
146	SDPek_R0079	SDPek_R0142	146	140	0.00280899	-0.00819814	-0.744803	-0.0928909	0.00862873
147	SDPek_R0079	SDPek_R0142	146	316	0	-0.000733809	-1	-0.0315609	0.000996091
148	SDPek_R0079	SDPek_R0142	147	136	0.11182	-0.0140875	-0.111888	-0.0675917	0.00456864
149	SDPek_R0079	SDPek_R0142	147	138	0.0876183	-0.0037764	-0.0413197	-0.0183743	0.000337617
150	SDPek_R0079	SDPek_R0142	147	140	0.0252809	0.015694	0.482182	0.186339	0.0347221
151	SDPek_R0079	SDPek_R0142	147	316	0.00280899	0.00216986	1	0.0977934	0.00956355
152	SDPek_R0079	SDPek_R0142	148	136	0.234697	0.0170792	0.0972393	0.0703306	0.00494639
153	SDPek_R0079	SDPek_R0142	148	138	0.147326	-0.0106406	-0.0673599	-0.0444342	0.0019744
154	SDPek_R0079	SDPek_R0142	148	140	0.011236	-0.00533392	-0.321905	-0.0543542	0.00295438
155	SDPek_R0079	SDPek_R0142	148	316	0	-0.00110466	-1	-0.042729	0.00182577
156	SDPek_R0079	SDPek_R0142	149	136	0.0551686	0.0100906	0.277347	0.0742018	0.0055059
157	SDPek_R0079	SDPek_R0142	149	138	0.0234831	-0.00923848	-0.282336	-0.0688921	0.00474613
158	SDPek_R0079	SDPek_R0142	149	140	0.00280899	-0.000623343	-0.181609	-0.0113431	0.000128666
159	SDPek_R0079	SDPek_R0142	149	316	0	-0.000228822	-1	-0.0158056	0.000249817
160	SDPek_R0079	SDPek_R0142	150	136	0.00842697	-0.00245392	-0.225526	-0.0355522	0.00126396
161	SDPek_R0079	SDPek_R0142	150	138	0.011236	0.00333765	0.283702	0.0490367	0.00240459
162	SDPek_R0079	SDPek_R0142	150	140	0	-0.000828494	-1	-0.0297033	0.000882286
163	SDPek_R0079	SDPek_R0142	150	316	0	-5.52329e-05	-1	-0.00751661	5.64995e-05
164	SDPek_R0079	SDPek_R0142	151	136	0.00280899	-0.000299836	-0.0964467	-0.00806929	6.51134e-05
165	SDPek_R0079	SDPek_R0142	151	138	0.00280899	0.000552329	0.164319	0.0150738	0.00022722
166	SDPek_R0079	SDPek_R0142	151	140	0	-0.000236713	-1	-0.0157646	0.000248521
167	SDPek_R0079	SDPek_R0142	151	316	0	-1.57808e-05	-1	-0.00398932	1.59147e-05
168	SDPek_R0079	SDPek_R0142	159	136	0.0013587	-0.000195717	-0.12591	-0.00743844	5.53304e-05
169	SDPek_R0079	SDPek_R0142	159	138	0.00145029	0.000321963	0.19157	0.0124089	0.000153982
170	SDPek_R0079	SDPek_R0142	159	140	0	-0.000118356	-1	-0.0111315	0.000123911
171	SDPek_R0079	SDPek_R0142	159	316	0	-7.89042e-06	-1	-0.0028169	7.93493e-06
172	SDPek_R0079	SDPek_R0139	142	131	0	-0.000265285	-1	-0.0167354	0.000280075
173	SDPek_R0079	SDPek_R0139	142	133	0	-7.8025e-05	-1	-0.00892047	7.95748e-05
174	SDPek_R0079	SDPek_R0139	142	135	0.0027933	-0.000234075	-0.0773196	-0.00630316	3.97299e-05
175	SDPek_R0079	SDPek_R0139	142	137	0.0027933	0.00109235	0.281124	0.0318475	0.00101426
176	SDPek_R0079	SDPek_R0139	142	139	0	-0.000514965	-1	-0.0238839	0.000570441
177	SDPek_R0079	SDPek_R0139	143	131	0	-0.000132643	-1	-0.0118172	0.000139645
178	SDPek_R0079	SDPek_R0139	143	133	0	-3.90125e-05	-1	-0.00629888	3.96759e-05
179	SDPek_R0079	SDPek_R0139	143	135	7.96623e-05	-0.00143402	-0.947372	-0.0545337	0.00297393
180	SDPek_R0079	SDPek_R0139	143	137	0.00271363	0.00186316	0.958997	0.0767131	0.0058849
181	SDPek_R0079	SDPek_R0139	143	139	0	-0.000257483	-1	-0.0168648	0.000284421
182	SDPek_R0079	SDPek_R0139	146	131	0.0211402	0.00867181	0.247641	0.0926635	0.00858652
183	SDPek_R0079	SDPek_R0139	146	133	0.00413031	0.000463133	0.0449675	0.00896879	8.04392e-05
184	SDPek_R0079	SDPek_R0139	146	135	0.129867	-0.0124192	-0.0872833	-0.0566464	0.00320881
185	SDPek_R0079	SDPek_R0139	146	137	0.0906723	0.0107279	0.0587425	0.0529787	0.00280674
186	SDPek_R0079	SDPek_R0139	146	139	0.0167598	-0.00744359	-0.307544	-0.0584768	0.00341954
187	SDPek_R0079	SDPek_R0139	147	131	0.0151726	0.00442859	0.120532	0.0497677	0.00247682
188	SDPek_R0079	SDPek_R0139	147	133	0.00424958	0.00108956	0.100825	0.0221904	0.000492412
189	SDPek_R0079	SDPek_R0139	147	135	0.122608	-5.31037e-07	-4.33116e-06	-2.54733e-06	6.4889e-12
190	SDPek_R0079	SDPek_R0139	147	137	0.0557785	-0.0131098	-0.190305	-0.0680872	0.00463587
191	SDPek_R0079	SDPek_R0139	147	139	0.0284482	0.00759214	0.106448	0.0627263	0.00393458
192	SDPek_R0079	SDPek_R0139	148	131	0.0111732	-0.00752942	-0.402587	-0.072458	0.00525016
193	SDPek_R0079	SDPek_R0139	148	133	0.0027933	-0.00270747	-0.492199	-0.0472191	0.00222964
194	SDPek_R0079	SDPek_R0139	148	135	0.220669	0.00723896	0.0401217	0.0297358	0.000884219
195	SDPek_R0079	SDPek_R0139	148	137	0.117835	-0.0020812	-0.0173554	-0.00925609	8.56751e-05
196	SDPek_R0079	SDPek_R0139	148	139	0.0413842	0.00507912	0.0909036	0.0359349	0.00129132
197	SDPek_R0079	SDPek_R0139	149	131	0	-0.00384663	-1	-0.06629	0.00439437
198	SDPek_R0079	SDPek_R0139	149	133	0.0027933	0.00166193	0.129483	0.0519051	0.00269414
199	SDPek_R0079	SDPek_R0139	149	135	0.0463123	0.00241541	0.06509	0.0177679	0.000315699
200	SDPek_R0079	SDPek_R0139	149	137	0.0263134	0.0016497	0.0292801	0.0131389	0.000172632
201	SDPek_R0079	SDPek_R0139	149	139	0.00558659	-0.0018804	-0.251829	-0.0238244	0.000567601
202	SDPek_R0079	SDPek_R0139	150	131	0	-0.000928498	-1	-0.0315314	0.000994227
203	SDPek_R0079	SDPek_R0139	150	133	0	-0.000273088	-1	-0.0168071	0.000282479
204	SDPek_R0079	SDPek_R0139	150	135	0.0167598	0.00616398	0.688153	0.0893515	0.00798369
205	SDPek_R0079	SDPek_R0139	150	137	0.0027933	-0.00316001	-0.530799	-0.0495952	0.00245968
206	SDPek_R0079	SDPek_R0139	150	139	0	-0.00180238	-1	-0.0449998	0.00202498
207	SDPek_R0079	SDPek_R0139	151	131	0	-0.000265285	-1	-0.0167354	0.000280075
208	SDPek_R0079	SDPek_R0139	151	133	0	-7.8025e-05	-1	-0.00892047	7.95748e-05
209	SDPek_R0079	SDPek_R0139	151	135	1.72809e-05	-0.00301009	-0.994292	-0.0810556	0.00657
210	SDPek_R0079	SDPek_R0139	151	137	0.00556931	0.00386837	0.995553	0.112782	0.0127198
211	SDPek_R0079	SDPek_R0139	151	139	0	-0.000514965	-1	-0.0238839	0.000570441
212	SDPek_R0079	SDPek_R0139	159	131	0	-0.000132643	-1	-0.0118172	0.000139645
213	SDPek_R0079	SDPek_R0139	159	133	0	-3.90125e-05	-1	-0.00629888	3.96759e-05
214	SDPek_R0079	SDPek_R0139	159	135	0.0027933	0.00127961	1	0.0486617	0.00236796
215	SDPek_R0079	SDPek_R0139	159	137	0	-0.000850473	-1	-0.035017	0.00122619
216	SDPek_R0079	SDPek_R0139	159	139	0	-0.000257483	-1	-0.0168648	0.000284421
217	SDPek_R0079	SDPek_R0082	142	117	0	-7.89042e-05	-1	-0.00897108	8.04803e-05
218	SDPek_R0079	SDPek_R0082	142	118	0	-3.15617e-05	-1	-0.00564972	3.19193e-05
219	SDPek_R0079	SDPek_R0082	142	119	0	-0.00018937	-1	-0.0140386	0.000197083
220	SDPek_R0079	SDPek_R0082	142	120	0	-9.4685e-05	-1	-0.00984136	9.68523e-05
221	SDPek_R0079	SDPek_R0082	142	123	0	-3.15617e-05	-1	-0.00564972	3.19193e-05
222	SDPek_R0079	SDPek_R0082	142	124	0	-0.000362959	-1	-0.019754	0.000390221
223	SDPek_R0079	SDPek_R0082	142	125	0	-7.89042e-05	-1	-0.00897108	8.04803e-05
224	SDPek_R0079	SDPek_R0082	142	126	0	-0.000962631	-1	-0.0341796	0.00116825
225	SDPek_R0079	SDPek_R0082	142	127	0.00280899	0.0018148	0.392491	0.063622	0.00404776
226	SDPek_R0079	SDPek_R0082	142	128	0.00280899	0.00113622	0.288	0.0332447	0.00110521
227	SDPek_R0079	SDPek_R0082	142	129	0	-0.00075748	-1	-0.0296728	0.000880475
228	SDPek_R0079	SDPek_R0082	142	130	0	-0.000315617	-1	-0.0183383	0.000336293
229	SDPek_R0079	SDPek_R0082	142	132	0	-4.73425e-05	-1	-0.00692926	4.80146e-05
230	SDPek_R0079	SDPek_R0082	143	117	0	-3.94521e-05	-1	-0.00633457	4.01268e-05
231	SDPek_R0079	SDPek_R0082	143	118	0	-1.57808e-05	-1	-0.00398932	1.59147e-05
232	SDPek_R0079	SDPek_R0082	143	119	0	-9.4685e-05	-1	-0.00991282	9.8264e-05
233	SDPek_R0079	SDPek_R0082	143	120	0	-4.73425e-05	-1	-0.00694908	4.82897e-05
234	SDPek_R0079	SDPek_R0082	143	123	0	-1.57808e-05	-1	-0.00398932	1.59147e-05
235	SDPek_R0079	SDPek_R0082	143	124	0	-0.00018148	-1	-0.0139485	0.000194561
236	SDPek_R0079	SDPek_R0082	143	125	0	-3.94521e-05	-1	-0.00633457	4.01268e-05
237	SDPek_R0079	SDPek_R0082	143	126	0	-0.000481315	-1	-0.0241346	0.000582478
238	SDPek_R0079	SDPek_R0082	143	127	0	-0.000497096	-1	-0.0246106	0.000605682
239	SDPek_R0079	SDPek_R0082	143	128	0.00280899	0.0019726	1	0.0815085	0.00664364
240	SDPek_R0079	SDPek_R0082	143	129	0	-0.00037874	-1	-0.0209523	0.000438998
241	SDPek_R0079	SDPek_R0082	143	130	0	-0.000157808	-1	-0.0129488	0.000167673
242	SDPek_R0079	SDPek_R0082	143	132	0	-2.36713e-05	-1	-0.00489282	2.39397e-05
243	SDPek_R0079	SDPek_R0082	146	117	0	-0.00362959	-1	-0.0704569	0.00496417
244	SDPek_R0079	SDPek_R0082	146	118	0	-0.00145184	-1	-0.0443716	0.00196884
245	SDPek_R0079	SDPek_R0082	146	119	0.011236	0.00252493	0.10101	0.0319583	0.00102134
246	SDPek_R0079	SDPek_R0082	146	120	0	-0.00435551	-1	-0.0772918	0.00597403
247	SDPek_R0079	SDPek_R0082	146	123	0.00561798	0.00416614	1	0.127327	0.0162122
248	SDPek_R0079	SDPek_R0082	146	124	0.0112317	-0.00546445	-0.327289	-0.0507767	0.00257827
249	SDPek_R0079	SDPek_R0082	146	125	0.00280899	-0.000820603	-0.226087	-0.0159294	0.000253745
250	SDPek_R0079	SDPek_R0082	146	126	0.039795	-0.00448604	-0.101308	-0.0271952	0.000739577
251	SDPek_R0079	SDPek_R0082	146	127	0.0605462	0.0148134	0.112878	0.0886654	0.00786156
252	SDPek_R0079	SDPek_R0082	146	128	0.0878653	0.0109179	0.0601607	0.0545409	0.00297471
253	SDPek_R0079	SDPek_R0082	146	129	0.0252809	-0.00956319	-0.274457	-0.0639603	0.00409093
254	SDPek_R0079	SDPek_R0082	146	130	0.0140449	-0.000473425	-0.0326087	-0.00469646	2.20567e-05
255	SDPek_R0079	SDPek_R0082	146	132	0	-0.00217776	-1	-0.0544208	0.00296163
256	SDPek_R0079	SDPek_R0082	147	117	5.8402e-78	-0.00319562	-1	-0.064775	0.0041958
257	SDPek_R0079	SDPek_R0082	147	118	0.00280899	0.00153074	0.352727	0.0488513	0.00238645
258	SDPek_R0079	SDPek_R0082	147	119	0.0140449	0.00637546	0.244848	0.0842622	0.00710011
259	SDPek_R0079	SDPek_R0082	147	120	0.00561798	0.00178323	0.13697	0.0330438	0.00109189
260	SDPek_R0079	SDPek_R0082	147	123	0	-0.00127825	-1	-0.0407934	0.0016641
261	SDPek_R0079	SDPek_R0082	147	124	0.0182514	0.00355157	0.071164	0.0344609	0.00118755
262	SDPek_R0079	SDPek_R0082	147	125	0.00280899	-0.00038663	-0.120988	-0.00783698	6.14182e-05
263	SDPek_R0079	SDPek_R0082	147	126	0.0446981	0.00571156	0.0431511	0.0361551	0.00130719
264	SDPek_R0079	SDPek_R0082	147	127	0.0411584	0.000893583	0.00653675	0.00558498	3.11921e-05
265	SDPek_R0079	SDPek_R0082	147	128	0.0575585	-0.0101886	-0.150392	-0.0531476	0.00282466
266	SDPek_R0079	SDPek_R0082	147	129	0.0124909	-0.0181871	-0.592839	-0.127016	0.016133
267	SDPek_R0079	SDPek_R0082	147	130	0.0196629	0.00688044	0.158545	0.0712727	0.00507979
268	SDPek_R0079	SDPek_R0082	147	132	0.00842697	0.00650959	1	0.169862	0.0288532
269	SDPek_R0079	SDPek_R0082	148	117	0.00842697	0.00286422	0.337674	0.0497667	0.00247673
270	SDPek_R0079	SDPek_R0082	148	118	0.00280899	0.000583891	0.172093	0.015973	0.000255137
271	SDPek_R0079	SDPek_R0082	148	119	0.00842697	-0.00492362	-0.368794	-0.055781	0.00311152
272	SDPek_R0079	SDPek_R0082	148	120	0.011236	0.00456066	0.448062	0.0724418	0.00524782
273	SDPek_R0079	SDPek_R0082	148	123	0	-0.0022251	-1	-0.0608701	0.00370516
274	SDPek_R0079	SDPek_R0082	148	124	0.0238877	-0.00170094	-0.0664723	-0.0141473	0.000200146
275	SDPek_R0079	SDPek_R0082	148	125	0.00842697	0.00286422	0.337674	0.0497667	0.00247673
276	SDPek_R0079	SDPek_R0082	148	126	0.057573	-0.0102925	-0.15166	-0.0558491	0.00311912
277	SDPek_R0079	SDPek_R0082	148	127	0.0505618	-0.0195288	-0.278622	-0.104627	0.0109467
278	SDPek_R0079	SDPek_R0082	148	128	0.117978	4.73425e-05	0.000263273	0.00021169	4.48125e-08
279	SDPek_R0079	SDPek_R0082	148	129	0.0898876	0.0364853	0.448062	0.21842	0.0477074
280	SDPek_R0079	SDPek_R0082	148	130	0.0168539	-0.00539705	-0.242553	-0.0479229	0.0022966
281	SDPek_R0079	SDPek_R0082	148	132	5.8402e-78	-0.00333765	-1	-0.0746558	0.00557349
282	SDPek_R0079	SDPek_R0082	149	117	0	-0.00114411	-1	-0.0355432	0.00126332
283	SDPek_R0079	SDPek_R0082	149	118	0	-0.000457644	-1	-0.022384	0.000501045
284	SDPek_R0079	SDPek_R0082	149	119	0	-0.00274587	-1	-0.0556207	0.00309366
285	SDPek_R0079	SDPek_R0082	149	120	0	-0.00137293	-1	-0.0389912	0.00152031
286	SDPek_R0079	SDPek_R0082	149	123	0	-0.000457644	-1	-0.022384	0.000501045
287	SDPek_R0079	SDPek_R0082	149	124	0.011236	0.00597305	0.100652	0.0888254	0.00788994
288	SDPek_R0079	SDPek_R0082	149	125	0	-0.00114411	-1	-0.0355432	0.00126332
289	SDPek_R0079	SDPek_R0082	149	126	0.0236922	0.00973406	0.144203	0.0944376	0.00891847
290	SDPek_R0079	SDPek_R0082	149	127	0.0190819	0.00466609	0.0695965	0.0446968	0.0019978
291	SDPek_R0079	SDPek_R0082	149	128	0.0146606	-0.00959455	-0.395567	-0.0767059	0.00588379
292	SDPek_R0079	SDPek_R0082	149	129	0.00717205	-0.00381141	-0.347014	-0.0407959	0.00166431
293	SDPek_R0079	SDPek_R0082	149	130	0.00561798	0.00104154	0.0201835	0.0165355	0.000273422
294	SDPek_R0079	SDPek_R0082	149	132	0	-0.000686466	-1	-0.0274535	0.000753697
295	SDPek_R0079	SDPek_R0082	150	117	0.00561798	0.00534181	0.387966	0.326955	0.1069
296	SDPek_R0079	SDPek_R0082	150	118	0	-0.000110466	-1	-0.0106451	0.000113318
297	SDPek_R0079	SDPek_R0082	150	119	0	-0.000662795	-1	-0.0264513	0.000699673
298	SDPek_R0079	SDPek_R0082	150	120	0	-0.000331398	-1	-0.0185429	0.00034384
299	SDPek_R0079	SDPek_R0082	150	123	0	-0.000110466	-1	-0.0106451	0.000113318
300	SDPek_R0079	SDPek_R0082	150	124	0	-0.00127036	-1	-0.0372201	0.00138534
301	SDPek_R0079	SDPek_R0082	150	125	0	-0.000276165	-1	-0.0169032	0.000285717
302	SDPek_R0079	SDPek_R0082	150	126	0.00280899	-0.00056022	-0.166276	-0.0107083	0.000114668
303	SDPek_R0079	SDPek_R0082	150	127	0.00280899	-0.000670686	-0.192744	-0.0126577	0.000160216
304	SDPek_R0079	SDPek_R0082	150	128	0.00842697	0.00257228	0.186286	0.0405166	0.00164159
305	SDPek_R0079	SDPek_R0082	150	129	0	-0.00265118	-1	-0.055909	0.00312581
306	SDPek_R0079	SDPek_R0082	150	130	0	-0.00110466	-1	-0.0345527	0.00119389
307	SDPek_R0079	SDPek_R0082	150	132	0	-0.000165699	-1	-0.013056	0.000170459
308	SDPek_R0079	SDPek_R0082	151	117	0	-7.89042e-05	-1	-0.00897108	8.04803e-05
309	SDPek_R0079	SDPek_R0082	151	118	0	-3.15617e-05	-1	-0.00564972	3.19193e-05
310	SDPek_R0079	SDPek_R0082	151	119	0	-0.00018937	-1	-0.0140386	0.000197083
311	SDPek_R0079	SDPek_R0082	151	120	0	-9.4685e-05	-1	-0.00984136	9.68523e-05
312	SDPek_R0079	SDPek_R0082	151	123	0	-3.15617e-05	-1	-0.00564972	3.19193e-05
313	SDPek_R0079	SDPek_R0082	151	124	0	-0.000362959	-1	-0.019754	0.000390221
314	SDPek_R0079	SDPek_R0082	151	125	0	-7.89042e-05	-1	-0.00897108	8.04803e-05
315	SDPek_R0079	SDPek_R0082	151	126	0	-0.000962631	-1	-0.0341796	0.00116825
316	SDPek_R0079	SDPek_R0082	151	127	0	-0.000994193	-1	-0.0348538	0.00121479
317	SDPek_R0079	SDPek_R0082	151	128	0.00561798	0.00394521	1	0.115433	0.0133248
318	SDPek_R0079	SDPek_R0082	151	129	0	-0.00075748	-1	-0.0296728	0.000880475
319	SDPek_R0079	SDPek_R0082	151	130	0	-0.000315617	-1	-0.0183383	0.000336293
320	SDPek_R0079	SDPek_R0082	151	132	0	-4.73425e-05	-1	-0.00692926	4.80146e-05
321	SDPek_R0079	SDPek_R0082	159	117	0	-3.94521e-05	-1	-0.00633457	4.01268e-05
322	SDPek_R0079	SDPek_R0082	159	118	0	-1.57808e-05	-1	-0.00398932	1.59147e-05
323	SDPek_R0079	SDPek_R0082	159	119	0	-9.4685e-05	-1	-0.00991282	9.8264e-05
324	SDPek_R0079	SDPek_R0082	159	120	0	-4.73425e-05	-1	-0.00694908	4.82897e-05
325	SDPek_R0079	SDPek_R0082	159	123	0	-1.57808e-05	-1	-0.00398932	1.59147e-05
326	SDPek_R0079	SDPek_R0082	159	124	0	-0.00018148	-1	-0.0139485	0.000194561
327	SDPek_R0079	SDPek_R0082	159	125	0	-3.94521e-05	-1	-0.00633457	4.01268e-05
328	SDPek_R0079	SDPek_R0082	159	126	0.00278104	0.00229973	0.987993	0.115315	0.0132976
329	SDPek_R0079	SDPek_R0082	159	127	0	-0.000497096	-1	-0.0246106	0.000605682
330	SDPek_R0079	SDPek_R0082	159	128	2.79481e-05	-0.000808436	-0.966585	-0.0334048	0.00111588
331	SDPek_R0079	SDPek_R0082	159	129	0	-0.00037874	-1	-0.0209523	0.000438998
332	SDPek_R0079	SDPek_R0082	159	130	0	-0.000157808	-1	-0.0129488	0.000167673
333	SDPek_R0079	SDPek_R0082	159	132	0	-2.36713e-05	-1	-0.00489282	2.39397e-05
334	SDPek_R0079	SDPek_R0147	142	144	0	-0.00084267	-1	-0.03159	0.00099793
335	SDPek_R0079	SDPek_R0147	142	153	0.00558659	0.00115477	1	0.0382602	0.00146384
336	SDPek_R0079	SDPek_R0147	142	156	0	-0.00024968	-1	-0.016212	0.000262829
337	SDPek_R0079	SDPek_R0147	142	159	0	-6.242e-05	-1	-0.00796743	6.348e-05
338	SDPek_R0079	SDPek_R0147	143	144	0.0027933	0.00237196	1	0.125576	0.0157693
339	SDPek_R0079	SDPek_R0147	143	153	0	-0.00221591	-1	-0.103683	0.0107502
340	SDPek_R0079	SDPek_R0147	143	156	0	-0.00012484	-1	-0.0114476	0.000131047
341	SDPek_R0079	SDPek_R0147	143	159	0	-3.121e-05	-1	-0.00562593	3.16511e-05
342	SDPek_R0079	SDPek_R0147	146	144	0.062639	0.0230335	0.207075	0.14626	0.021392
343	SDPek_R0079	SDPek_R0147	146	153	0.184106	-0.0241892	-0.158691	-0.135752	0.0184287
344	SDPek_R0079	SDPek_R0147	146	156	0.0158245	0.00408952	0.124084	0.0449779	0.00202302
345	SDPek_R0079	SDPek_R0147	146	159	0	-0.00293374	-1	-0.0634294	0.00402328
346	SDPek_R0079	SDPek_R0147	147	144	0.0541875	0.0200594	0.171874	0.133958	0.0179447
347	SDPek_R0079	SDPek_R0147	147	153	0.166481	-0.0130081	-0.0813331	-0.0767752	0.00589444
348	SDPek_R0079	SDPek_R0147	147	156	2.14076e-06	-0.0101099	-0.999788	-0.116939	0.0136746
349	SDPek_R0079	SDPek_R0147	147	159	0.00558659	0.00305858	0.353791	0.069546	0.00483664
350	SDPek_R0079	SDPek_R0147	148	144	0.0116651	-0.0477431	-0.803645	-0.273026	0.0745431
351	SDPek_R0079	SDPek_R0147	148	153	0.363161	0.0507175	0.622979	0.256336	0.0657082
352	SDPek_R0079	SDPek_R0147	148	156	0.01563	-0.00197245	-0.112055	-0.0195371	0.000381696
353	SDPek_R0079	SDPek_R0147	148	159	0.00339865	-0.00100196	-0.227687	-0.0195095	0.000380621
354	SDPek_R0079	SDPek_R0147	149	144	0.00837989	-0.00383883	-0.314176	-0.0393128	0.0015455
355	SDPek_R0079	SDPek_R0147	149	153	0.0627882	-0.00147318	-0.0229248	-0.0133337	0.000177787
356	SDPek_R0079	SDPek_R0147	149	156	0.00764952	0.00402916	0.098099	0.0714678	0.00510765
357	SDPek_R0079	SDPek_R0147	149	159	0.00218794	0.00128285	0.124936	0.0447316	0.00200091
358	SDPek_R0079	SDPek_R0147	150	144	0.0111732	0.00822384	0.495301	0.16596	0.0275428
359	SDPek_R0079	SDPek_R0147	150	153	0.00837989	-0.00713149	-0.459759	-0.127195	0.0161785
360	SDPek_R0079	SDPek_R0147	150	156	0	-0.00087388	-1	-0.0305452	0.000933007
361	SDPek_R0079	SDPek_R0147	150	159	0	-0.00021847	-1	-0.0150115	0.000225345
362	SDPek_R0079	SDPek_R0147	151	144	0	-0.00084267	-1	-0.03159	0.00099793
363	SDPek_R0079	SDPek_R0147	151	153	4.83171e-10	-0.00443182	-1	-0.146836	0.0215609
364	SDPek_R0079	SDPek_R0147	151	156	0.00558659	0.00533691	1	0.346532	0.120084
365	SDPek_R0079	SDPek_R0147	151	159	0	-6.242e-05	-1	-0.00796743	6.348e-05
366	SDPek_R0079	SDPek_R0147	159	144	0	-0.000421335	-1	-0.0223062	0.000497567
367	SDPek_R0079	SDPek_R0147	159	153	0.0027933	0.000577385	1	0.0270161	0.000729869
368	SDPek_R0079	SDPek_R0147	159	156	0	-0.00012484	-1	-0.0114476	0.000131047
369	SDPek_R0079	SDPek_R0147	159	159	0	-3.121e-05	-1	-0.00562593	3.16511e-05
370	SDPek_R0032	SDPek_R0064	166	185	0	-0.000108025	-1	-0.0105253	0.000110782
371	SDPek_R0032	SDPek_R0064	166	190	0	-6.17284e-05	-1	-0.0079228	6.27707e-05
372	SDPek_R0032	SDPek_R0064	166	195	0.00555556	0.000895062	1	0.0327555	0.00107292
373	SDPek_R0032	SDPek_R0064	166	200	0	-0.000725309	-1	-0.0289634	0.000838881
374	SDPek_R0032	SDPek_R0064	168	185	0.0194444	0.0052392	1	0.0855204	0.00731374
375	SDPek_R0032	SDPek_R0064	168	190	0	-0.00811728	-1	-0.174541	0.0304645
376	SDPek_R0032	SDPek_R0064	168	195	0.624405	0.0115498	0.0981286	0.0708106	0.00501414
377	SDPek_R0032	SDPek_R0064	168	200	0.0867064	-0.00867171	-0.0909193	-0.0580129	0.0033655
378	SDPek_R0032	SDPek_R0064	170	185	0	-0.0017284	-1	-0.0439845	0.00193464
379	SDPek_R0032	SDPek_R0064	170	190	0.00277778	0.00179012	0.176829	0.0600096	0.00360116
380	SDPek_R0032	SDPek_R0064	170	195	0.0618384	-0.0127295	-0.170711	-0.121671	0.0148039
381	SDPek_R0032	SDPek_R0064	170	200	0.0242728	0.0126678	0.163913	0.132122	0.0174561
382	SDPek_R0032	SDPek_R0064	172	185	0	-0.00318673	-1	-0.0623454	0.00388695
383	SDPek_R0032	SDPek_R0064	172	190	0.00833333	0.00651235	0.700997	0.167833	0.028168
384	SDPek_R0032	SDPek_R0064	172	195	0.135979	-0.00150544	-0.0111757	-0.0110622	0.000122372
385	SDPek_R0032	SDPek_R0064	172	200	0.0195764	-0.00182018	-0.0850685	-0.0145945	0.000212999
386	SDPek_R0032	SDPek_R0064	174	185	0	-0.000216049	-1	-0.0149268	0.000222809
387	SDPek_R0032	SDPek_R0064	174	190	0	-0.000123457	-1	-0.011236	0.000126247
388	SDPek_R0032	SDPek_R0064	174	195	0.0111111	0.00179012	1	0.0464532	0.0021579
389	SDPek_R0032	SDPek_R0064	174	200	0	-0.00145062	-1	-0.0410754	0.00168719
390	SDPek_R0032	SDPek_R0022	166	121	0	-4.62963e-05	-1	-0.00685173	4.69462e-05
391	SDPek_R0032	SDPek_R0022	166	124	0.00277778	0.00199074	0.417476	0.0768067	0.00589926
392	SDPek_R0032	SDPek_R0022	166	127	0	-0.00121914	-1	-0.0396309	0.00157061
393	SDPek_R0032	SDPek_R0022	166	130	0.00277778	0.000385802	0.121951	0.0104826	0.000109886
394	SDPek_R0032	SDPek_R0022	166	133	0	-0.00104938	-1	-0.0360692	0.00130099
395	SDPek_R0032	SDPek_R0022	166	136	0	-6.17284e-05	-1	-0.0079228	6.27707e-05
396	SDPek_R0032	SDPek_R0022	168	121	0.00833333	0.00224537	1	0.0556717	0.00309934
397	SDPek_R0032	SDPek_R0022	168	124	0.111474	0.00797833	0.209014	0.051569	0.00265937
398	SDPek_R0032	SDPek_R0022	168	127	0.166849	0.00653244	0.110479	0.0355754	0.00126561
399	SDPek_R0032	SDPek_R0022	168	130	0.276484	-0.0380604	-0.248058	-0.173249	0.0300154
400	SDPek_R0032	SDPek_R0022	168	133	0.158142	0.0201485	0.395883	0.116021	0.013461
401	SDPek_R0032	SDPek_R0022	168	136	0.00927303	0.00115575	0.386044	0.0248513	0.000617588
402	SDPek_R0032	SDPek_R0022	170	121	0	-0.000740741	-1	-0.0286329	0.00081984
403	SDPek_R0032	SDPek_R0022	170	124	0.0194444	0.00685185	0.0898058	0.0690457	0.00476731
404	SDPek_R0032	SDPek_R0022	170	127	0.0222222	0.00271605	0.0391459	0.0230603	0.000531775
405	SDPek_R0032	SDPek_R0022	170	130	0.0350623	-0.00320932	-0.0838563	-0.0227752	0.000518711
406	SDPek_R0032	SDPek_R0022	170	133	0.0121599	-0.00463019	-0.275769	-0.0415667	0.00172779
407	SDPek_R0032	SDPek_R0022	170	136	0	-0.000987654	-1	-0.0331088	0.00109619
408	SDPek_R0032	SDPek_R0022	172	121	0	-0.00136574	-1	-0.0405853	0.00164717
409	SDPek_R0032	SDPek_R0022	172	124	0.00797074	-0.0152468	-0.656694	-0.118117	0.0139516
410	SDPek_R0032	SDPek_R0022	172	127	0.0303409	-0.00562365	-0.156367	-0.0367069	0.0013474
411	SDPek_R0032	SDPek_R0022	172	130	0.10793	0.0373671	0.400395	0.203865	0.0415609
412	SDPek_R0032	SDPek_R0022	172	133	0.0158088	-0.0151479	-0.489325	-0.104545	0.0109297
413	SDPek_R0032	SDPek_R0022	172	136	0.00183808	1.70914e-05	0.00183974	0.000440472	1.94016e-07
414	SDPek_R0032	SDPek_R0022	174	121	0	-9.25926e-05	-1	-0.00971698	9.44198e-05
415	SDPek_R0032	SDPek_R0022	174	124	0	-0.00157407	-1	-0.0430637	0.00185448
416	SDPek_R0032	SDPek_R0022	174	127	3.25714e-05	-0.0024057	-0.986642	-0.055453	0.00307503
417	SDPek_R0032	SDPek_R0022	174	130	0.00830076	0.00351681	0.555828	0.0677573	0.00459106
418	SDPek_R0032	SDPek_R0022	174	133	0.00277778	0.000679012	0.0753425	0.0165494	0.000273882
419	SDPek_R0032	SDPek_R0022	174	136	0	-0.000123457	-1	-0.011236	0.000126247
420	SDPek_R0032	SDPek_R0142	166	136	0.00558659	0.0024812	1	0.066998	0.00448874
421	SDPek_R0032	SDPek_R0142	166	138	0	-0.00223152	-1	-0.0611278	0.00373661
422	SDPek_R0032	SDPek_R0142	166	140	0	-0.000234075	-1	-0.0156743	0.000245684
423	SDPek_R0032	SDPek_R0142	166	316	0	-1.5605e-05	-1	-0.00396694	1.57366e-05
424	SDPek_R0032	SDPek_R0142	168	136	0.385574	-0.0196805	-0.163543	-0.0891191	0.00794221
425	SDPek_R0032	SDPek_R0142	168	138	0.30437	0.0131576	0.121572	0.0604435	0.00365341
426	SDPek_R0032	SDPek_R0142	168	140	0.0391061	0.00855935	0.753952	0.0961187	0.0092388
427	SDPek_R0032	SDPek_R0142	168	316	0	-0.00203645	-1	-0.0868161	0.00753704
428	SDPek_R0032	SDPek_R0142	170	136	0.0286913	-0.0209951	-0.422552	-0.148107	0.0219356
429	SDPek_R0032	SDPek_R0142	170	138	0.0606942	0.0249899	0.465525	0.178838	0.0319831
430	SDPek_R0032	SDPek_R0142	170	140	0	-0.0037452	-1	-0.0655186	0.00429269
431	SDPek_R0032	SDPek_R0142	170	316	0	-0.00024968	-1	-0.0165818	0.000274957
432	SDPek_R0032	SDPek_R0142	172	136	0.124841	0.033232	0.454018	0.180275	0.0324991
433	SDPek_R0032	SDPek_R0142	172	138	0.0343767	-0.031453	-0.477793	-0.173093	0.0299612
434	SDPek_R0032	SDPek_R0142	172	140	0.0027933	-0.00411192	-0.59548	-0.0553167	0.00305994
435	SDPek_R0032	SDPek_R0142	172	316	0.0027933	0.00233295	1	0.119145	0.0141955
436	SDPek_R0032	SDPek_R0142	174	136	0.0111732	0.00496239	1	0.0950168	0.00902819
437	SDPek_R0032	SDPek_R0142	174	138	0	-0.00446303	-1	-0.0866916	0.00751544
438	SDPek_R0032	SDPek_R0142	174	140	0	-0.00046815	-1	-0.0222294	0.000494144
439	SDPek_R0032	SDPek_R0142	174	316	0	-3.121e-05	-1	-0.00562593	3.16511e-05
440	SDPek_R0032	SDPek_R0139	166	131	0	-0.000262346	-1	-0.0166399	0.000276886
441	SDPek_R0032	SDPek_R0139	166	133	0	-7.71605e-05	-1	-0.00887042	7.86844e-05
442	SDPek_R0032	SDPek_R0139	166	135	0.00555556	0.00256173	1	0.0691396	0.00478028
443	SDPek_R0032	SDPek_R0139	166	137	0	-0.00171296	-1	-0.049904	0.00249041
444	SDPek_R0032	SDPek_R0139	166	139	0	-0.000509259	-1	-0.0237441	0.000563785
445	SDPek_R0032	SDPek_R0139	168	131	0.0194444	-0.015054	-0.436368	-0.159964	0.0255885
446	SDPek_R0032	SDPek_R0139	168	133	0.00914188	-0.00100473	-0.099021	-0.0193504	0.000374438
447	SDPek_R0032	SDPek_R0139	168	135	0.364991	-0.0286969	-0.230973	-0.129754	0.0168362
448	SDPek_R0032	SDPek_R0139	168	137	0.260992	0.0357378	0.430167	0.174424	0.0304239
449	SDPek_R0032	SDPek_R0139	168	139	0.0759855	0.00901793	0.365112	0.0704397	0.00496175
450	SDPek_R0032	SDPek_R0139	170	131	0.0277778	0.0235802	0.548063	0.390634	0.152595
451	SDPek_R0032	SDPek_R0139	170	133	0.00196923	0.000734665	0.0580564	0.0220589	0.000486593
452	SDPek_R0032	SDPek_R0139	170	135	0.0333333	-0.0145679	-0.304124	-0.102692	0.0105456
453	SDPek_R0032	SDPek_R0139	170	137	0.0230308	-0.00437664	-0.159688	-0.0333022	0.00110904
454	SDPek_R0032	SDPek_R0139	170	139	0.00277778	-0.00537037	-0.659091	-0.0653983	0.00427694
455	SDPek_R0032	SDPek_R0139	172	131	0	-0.0077392	-1	-0.0985644	0.00971494
456	SDPek_R0032	SDPek_R0139	172	133	2.49246e-17	-0.00227623	-1	-0.0525428	0.00276075
457	SDPek_R0032	SDPek_R0139	172	135	0.126688	0.0383698	0.507731	0.207936	0.0432374
458	SDPek_R0032	SDPek_R0139	172	137	0.0242979	-0.0262345	-0.519163	-0.153465	0.0235514
459	SDPek_R0032	SDPek_R0139	172	139	0.0129034	-0.00211978	-0.141101	-0.0198452	0.000393833
460	SDPek_R0032	SDPek_R0139	174	131	0	-0.000524691	-1	-0.0235984	0.000556884
461	SDPek_R0032	SDPek_R0139	174	133	0.00277778	0.00262346	0.239437	0.213858	0.0457351
462	SDPek_R0032	SDPek_R0139	174	135	0.00832102	0.00233337	0.455428	0.0446558	0.00199414
463	SDPek_R0032	SDPek_R0139	174	137	1.23116e-05	-0.00341361	-0.996406	-0.0705185	0.00497286
464	SDPek_R0032	SDPek_R0139	174	139	0	-0.00101852	-1	-0.0336735	0.0011339
465	SDPek_R0032	SDPek_R0082	166	117	0	-7.8025e-05	-1	-0.00892047	7.95748e-05
466	SDPek_R0032	SDPek_R0082	166	118	0	-3.121e-05	-1	-0.00561798	3.15617e-05
467	SDPek_R0032	SDPek_R0082	166	119	0	-0.00018726	-1	-0.0139586	0.000194843
468	SDPek_R0032	SDPek_R0082	166	120	0	-9.363e-05	-1	-0.00978575	9.5761e-05
469	SDPek_R0032	SDPek_R0082	166	123	0	-3.121e-05	-1	-0.00561798	3.15617e-05
470	SDPek_R0032	SDPek_R0082	166	124	0	-0.000358915	-1	-0.0196395	0.000385712
471	SDPek_R0032	SDPek_R0082	166	125	0	-7.8025e-05	-1	-0.00892047	7.95748e-05
472	SDPek_R0032	SDPek_R0082	166	126	0	-0.000951905	-1	-0.0339685	0.00115386
473	SDPek_R0032	SDPek_R0082	166	127	0	-0.000983115	-1	-0.0346377	0.00119977
474	SDPek_R0032	SDPek_R0082	166	128	0.00558659	0.00393246	1	0.115568	0.0133559
475	SDPek_R0032	SDPek_R0082	166	129	0	-0.00078025	-1	-0.0301995	0.000912009
476	SDPek_R0032	SDPek_R0082	166	130	0	-0.0003121	-1	-0.0182325	0.000332425
477	SDPek_R0032	SDPek_R0082	166	132	0	-4.6815e-05	-1	-0.00689027	4.74759e-05
478	SDPek_R0032	SDPek_R0082	168	117	0	-0.0101823	-1	-0.195223	0.0381122
479	SDPek_R0032	SDPek_R0082	168	118	0	-0.00407291	-1	-0.122949	0.0151164
480	SDPek_R0032	SDPek_R0082	168	119	0	-0.0244374	-1	-0.305483	0.0933198
481	SDPek_R0032	SDPek_R0082	168	120	0	-0.0122187	-1	-0.21416	0.0458646
482	SDPek_R0032	SDPek_R0082	168	123	0	-0.00407291	-1	-0.122949	0.0151164
483	SDPek_R0032	SDPek_R0082	168	124	0.0564756	0.00963721	0.553628	0.0884352	0.00782078
484	SDPek_R0032	SDPek_R0082	168	125	0.013392	0.00320969	0.84818	0.0615391	0.00378706
485	SDPek_R0032	SDPek_R0082	168	126	0.14975	0.0255259	0.552898	0.152756	0.0233343
486	SDPek_R0032	SDPek_R0082	168	127	0.154896	0.0265994	0.55786	0.157163	0.0247002
487	SDPek_R0032	SDPek_R0082	168	128	0.185572	-0.0302919	-0.158826	-0.149291	0.0222878
488	SDPek_R0032	SDPek_R0082	168	129	0.115892	0.0140698	0.371802	0.0913244	0.00834015
489	SDPek_R0032	SDPek_R0082	168	130	0.0530726	0.0123436	0.815464	0.120928	0.0146236
490	SDPek_R0032	SDPek_R0082	168	132	0	-0.00610936	-1	-0.150793	0.0227385
491	SDPek_R0032	SDPek_R0082	170	117	0	-0.0012484	-1	-0.0372875	0.00139036
492	SDPek_R0032	SDPek_R0082	170	118	0	-0.00049936	-1	-0.0234831	0.000551458
493	SDPek_R0032	SDPek_R0082	170	119	0	-0.00299616	-1	-0.058347	0.00340438
494	SDPek_R0032	SDPek_R0082	170	120	0	-0.00149808	-1	-0.0409044	0.00167317
495	SDPek_R0032	SDPek_R0082	170	123	0	-0.00049936	-1	-0.0234831	0.000551458
496	SDPek_R0032	SDPek_R0082	170	124	0	-0.00574264	-1	-0.0820933	0.00673931
497	SDPek_R0032	SDPek_R0082	170	125	0	-0.0012484	-1	-0.0372875	0.00139036
498	SDPek_R0032	SDPek_R0082	170	126	8.0111e-07	-0.0152297	-0.999947	-0.141981	0.0201586
499	SDPek_R0032	SDPek_R0082	170	127	0.0125397	-0.00319016	-0.202809	-0.0293638	0.000862235
500	SDPek_R0032	SDPek_R0082	170	128	0.0670391	0.040573	0.644841	0.311506	0.097036
501	SDPek_R0032	SDPek_R0082	170	129	0.00980588	-0.00267813	-0.214525	-0.0270803	0.000733342
502	SDPek_R0032	SDPek_R0082	170	130	0	-0.0049936	-1	-0.0762119	0.00580825
503	SDPek_R0032	SDPek_R0082	170	132	0	-0.00074904	-1	-0.0288013	0.000829517
504	SDPek_R0032	SDPek_R0082	172	117	0.0111732	0.00887145	0.760535	0.203764	0.0415196
505	SDPek_R0032	SDPek_R0082	172	118	0.00558659	0.0046659	1	0.168733	0.0284708
506	SDPek_R0032	SDPek_R0082	172	119	0.0335196	0.0279954	1	0.419239	0.175762
507	SDPek_R0032	SDPek_R0082	172	120	0.0167598	0.0139977	1	0.29391	0.0863829
508	SDPek_R0032	SDPek_R0082	172	123	0.0027933	0.0018726	0.401338	0.0677189	0.00458584
509	SDPek_R0032	SDPek_R0082	172	124	0.00777017	-0.00281782	-0.266134	-0.0309765	0.000959542
510	SDPek_R0032	SDPek_R0082	172	125	0.000574519	-0.00172722	-0.750398	-0.0396716	0.00157383
511	SDPek_R0032	SDPek_R0082	172	126	0.0178474	-0.0102338	-0.364435	-0.0733665	0.00538264
512	SDPek_R0032	SDPek_R0082	172	127	0.00854202	-0.0204599	-0.705467	-0.144819	0.0209726
513	SDPek_R0032	SDPek_R0082	172	128	0.0350983	-0.0136986	-0.280727	-0.0808774	0.00654115
514	SDPek_R0032	SDPek_R0082	172	129	0.0139665	-0.0090509	-0.39322	-0.0703779	0.00495304
515	SDPek_R0032	SDPek_R0082	172	130	0.0027933	-0.00641366	-0.69661	-0.0752726	0.00566596
516	SDPek_R0032	SDPek_R0082	172	132	0.00837989	0.00699885	1	0.206946	0.0428265
517	SDPek_R0032	SDPek_R0082	174	117	0.0027933	0.00263725	0.239377	0.213802	0.0457115
518	SDPek_R0032	SDPek_R0082	174	118	0	-6.242e-05	-1	-0.00796743	6.348e-05
519	SDPek_R0032	SDPek_R0082	174	119	0	-0.00037452	-1	-0.0197962	0.000391888
520	SDPek_R0032	SDPek_R0082	174	120	0	-0.00018726	-1	-0.0138782	0.000192604
521	SDPek_R0032	SDPek_R0082	174	123	0.0027933	0.00273088	0.49435	0.348575	0.121505
522	SDPek_R0032	SDPek_R0082	174	124	0	-0.00071783	-1	-0.0278529	0.000775782
523	SDPek_R0032	SDPek_R0082	174	125	0	-0.00015605	-1	-0.012651	0.000160049
524	SDPek_R0032	SDPek_R0082	174	126	0.0027933	0.000889485	0.0959596	0.0225076	0.000506594
525	SDPek_R0032	SDPek_R0082	174	127	0	-0.00196623	-1	-0.0491233	0.0024131
526	SDPek_R0032	SDPek_R0082	174	128	0.0027933	-0.000514965	-0.15566	-0.0107315	0.000115164
527	SDPek_R0032	SDPek_R0082	174	129	0	-0.0015605	-1	-0.042829	0.00183432
528	SDPek_R0032	SDPek_R0082	174	130	0	-0.0006242	-1	-0.0258574	0.000668606
529	SDPek_R0032	SDPek_R0082	174	132	0	-9.363e-05	-1	-0.00977181	9.54882e-05
530	SDPek_R0032	SDPek_R0147	166	144	0	-0.000833333	-1	-0.0313986	0.000985869
531	SDPek_R0032	SDPek_R0147	166	153	0.00555556	0.00114198	1	0.0380195	0.00144548
532	SDPek_R0032	SDPek_R0147	166	156	0	-0.000246914	-1	-0.0161196	0.000259841
533	SDPek_R0032	SDPek_R0147	166	159	0	-6.17284e-05	-1	-0.0079228	6.27707e-05
534	SDPek_R0032	SDPek_R0147	168	144	0.101243	-0.00833991	-0.0761057	-0.0526435	0.00277134
535	SDPek_R0032	SDPek_R0147	168	153	0.590167	0.00978122	0.0651344	0.0545551	0.00297626
536	SDPek_R0032	SDPek_R0147	168	156	0.0288504	-0.00361875	-0.111452	-0.0395787	0.00156647
537	SDPek_R0032	SDPek_R0147	168	159	0.0102947	0.00217745	0.727312	0.0468203	0.00219214
538	SDPek_R0032	SDPek_R0147	170	144	0.0222222	0.00888889	0.117647	0.0874748	0.00765184
539	SDPek_R0032	SDPek_R0147	170	153	0.0638889	-0.0067284	-0.0952797	-0.0585067	0.00342304
540	SDPek_R0032	SDPek_R0147	170	156	0.00277778	-0.00117284	-0.296875	-0.0199983	0.000399931
541	SDPek_R0032	SDPek_R0147	170	159	0	-0.000987654	-1	-0.0331088	0.00109619
542	SDPek_R0032	SDPek_R0147	172	144	0.0237566	-0.000826754	-0.0336307	-0.00625482	3.91228e-05
543	SDPek_R0032	SDPek_R0147	172	153	0.129277	-0.000923195	-0.00709056	-0.00617149	3.80873e-05
544	SDPek_R0032	SDPek_R0147	172	156	0.0100385	0.00275456	0.074126	0.0361084	0.00130382
545	SDPek_R0032	SDPek_R0147	172	159	0.00081638	-0.00100461	-0.551683	-0.0258903	0.000670308
546	SDPek_R0032	SDPek_R0147	174	144	0.00277778	0.00111111	0.117647	0.0296859	0.000881251
547	SDPek_R0032	SDPek_R0147	174	153	0.00555556	-0.0032716	-0.370629	-0.0772346	0.00596519
548	SDPek_R0032	SDPek_R0147	174	156	0.00277778	0.00228395	0.215116	0.10573	0.0111788
549	SDPek_R0032	SDPek_R0147	174	159	0	-0.000123457	-1	-0.011236	0.000126247
550	SDPek_R0064	SDPek_R0022	185	121	0	-0.000162037	-1	-0.0129089	0.000166639
551	SDPek_R0064	SDPek_R0022	185	124	0.0038946	0.00113997	0.0683033	0.0236754	0.000560525
552	SDPek_R0064	SDPek_R0022	185	127	0.000498826	-0.00376815	-0.883096	-0.0659371	0.0043477
553	SDPek_R0064	SDPek_R0022	185	130	0.00968115	0.00130923	0.118241	0.0191488	0.000366678
554	SDPek_R0064	SDPek_R0022	185	133	0.00536987	0.00169703	0.107601	0.0313988	0.000985885
555	SDPek_R0064	SDPek_R0022	185	136	0	-0.000216049	-1	-0.0149268	0.000222809
556	SDPek_R0064	SDPek_R0022	190	121	0	-9.25926e-05	-1	-0.00971698	9.44198e-05
557	SDPek_R0064	SDPek_R0022	190	124	0	-0.00157407	-1	-0.0430637	0.00185448
558	SDPek_R0064	SDPek_R0022	190	127	0.000147582	-0.00229069	-0.939473	-0.0528019	0.00278804
559	SDPek_R0064	SDPek_R0022	190	130	0.00833333	0.00354938	0.560976	0.0683849	0.00467649
560	SDPek_R0064	SDPek_R0022	190	133	0.0026302	0.00053143	0.0589669	0.0129524	0.000167765
561	SDPek_R0064	SDPek_R0022	190	136	0	-0.000123457	-1	-0.011236	0.000126247
562	SDPek_R0064	SDPek_R0022	195	121	0.00833333	0.00134259	1	0.0401733	0.00161389
563	SDPek_R0064	SDPek_R0022	195	124	0.0956242	-0.0232184	-0.195371	-0.181115	0.0328027
564	SDPek_R0064	SDPek_R0022	195	127	0.192348	0.00825869	0.233594	0.054279	0.00294621
565	SDPek_R0064	SDPek_R0022	195	130	0.373003	0.011815	0.170326	0.0649052	0.00421268
566	SDPek_R0064	SDPek_R0022	195	133	0.158469	1.19337e-05	0.000392141	8.29309e-05	6.87753e-09
567	SDPek_R0064	SDPek_R0022	195	136	0.0111111	0.00179012	1	0.0464532	0.0021579
568	SDPek_R0064	SDPek_R0022	200	121	0	-0.00108796	-1	-0.0355225	0.00126185
569	SDPek_R0064	SDPek_R0022	200	124	0.0421478	0.0236525	0.211069	0.201324	0.0405314
570	SDPek_R0064	SDPek_R0022	200	127	0.0264498	-0.00219985	-0.0767844	-0.0157765	0.000248897
571	SDPek_R0064	SDPek_R0022	200	130	0.0395378	-0.0166736	-0.296624	-0.0999474	0.00998949
572	SDPek_R0064	SDPek_R0022	200	133	0.0224201	-0.0022404	-0.0908497	-0.0169888	0.00028862
573	SDPek_R0064	SDPek_R0022	200	136	0	-0.00145062	-1	-0.0410754	0.00168719
574	SDPek_R0064	SDPek_R0142	185	136	0.0139665	0.00309759	0.356694	0.0450259	0.00202734
575	SDPek_R0064	SDPek_R0142	185	138	0.00558659	-0.00222371	-0.284715	-0.032791	0.00107525
576	SDPek_R0064	SDPek_R0142	185	140	0	-0.000819263	-1	-0.0295321	0.000872144
577	SDPek_R0064	SDPek_R0142	185	316	0	-5.46175e-05	-1	-0.00747414	5.58628e-05
578	SDPek_R0064	SDPek_R0142	190	136	0.0055866	-0.000624194	-0.100501	-0.0119517	0.000142843
579	SDPek_R0064	SDPek_R0142	190	138	0.0027933	-0.00166974	-0.374126	-0.0324336	0.00105194
580	SDPek_R0064	SDPek_R0142	190	140	0	-0.00046815	-1	-0.0222294	0.000494144
581	SDPek_R0064	SDPek_R0142	190	316	0.00279329	0.00276208	0.999998	0.497894	0.247898
582	SDPek_R0064	SDPek_R0142	195	136	0.45914	-0.00666944	-0.0926895	-0.0364297	0.00132713
583	SDPek_R0064	SDPek_R0142	195	138	0.342536	0.0078086	0.120663	0.0432691	0.00187221
584	SDPek_R0064	SDPek_R0142	195	140	0.0363128	0.00120159	0.177011	0.0162762	0.000264915
585	SDPek_R0064	SDPek_R0142	195	316	6.35217e-09	-0.00234074	-0.999997	-0.120368	0.0144885
586	SDPek_R0064	SDPek_R0142	200	136	0.0771729	0.00419604	0.0719633	0.0250064	0.000625322
587	SDPek_R0064	SDPek_R0142	200	138	0.0485255	-0.00391515	-0.0746588	-0.02367	0.00056027
588	SDPek_R0064	SDPek_R0142	200	140	0.00558659	8.58275e-05	0.00235798	0.00126844	1.60895e-06
589	SDPek_R0064	SDPek_R0142	200	316	0	-0.000366718	-1	-0.0205748	0.00042332
590	SDPek_R0064	SDPek_R0139	185	131	1.85785e-05	-0.000899631	-0.979767	-0.0307158	0.00094346
591	SDPek_R0064	SDPek_R0139	185	133	0.00237558	0.00210552	0.154603	0.130295	0.0169768
592	SDPek_R0064	SDPek_R0139	185	135	0.0077941	-0.0026843	-0.256174	-0.0389982	0.00152086
593	SDPek_R0064	SDPek_R0139	185	137	0.00925619	0.00326082	0.242457	0.0511369	0.00261498
594	SDPek_R0064	SDPek_R0139	185	139	0	-0.00178241	-1	-0.0447347	0.0020012
595	SDPek_R0064	SDPek_R0139	190	131	0.00245524	0.00193055	0.182361	0.0868279	0.00753908
596	SDPek_R0064	SDPek_R0139	190	133	0	-0.000154321	-1	-0.0125799	0.000158253
597	SDPek_R0064	SDPek_R0139	190	135	0.0086373	0.00264965	0.51716	0.0507088	0.00257138
598	SDPek_R0064	SDPek_R0139	190	137	1.85691e-05	-0.00340736	-0.99458	-0.0703893	0.00495465
599	SDPek_R0064	SDPek_R0139	190	139	0	-0.00101852	-1	-0.0336735	0.0011339
600	SDPek_R0064	SDPek_R0139	195	131	0.0180382	-0.021576	-0.544653	-0.276686	0.076555
601	SDPek_R0064	SDPek_R0139	195	133	0.0108187	-0.000832548	-0.0714557	-0.0193507	0.000374451
602	SDPek_R0064	SDPek_R0139	195	135	0.482312	0.0302441	0.34835	0.165034	0.0272362
603	SDPek_R0064	SDPek_R0139	195	137	0.24866	-0.00999775	-0.0897181	-0.0588883	0.00346783
604	SDPek_R0064	SDPek_R0139	195	139	0.0790604	0.00216221	0.146407	0.0203824	0.000415443
605	SDPek_R0064	SDPek_R0139	200	131	0.0267102	0.0205451	0.500402	0.287488	0.0826494
606	SDPek_R0064	SDPek_R0139	200	133	0.000694625	-0.00111865	-0.616922	-0.0283712	0.000804925
607	SDPek_R0064	SDPek_R0139	200	135	0.0401455	-0.0302094	-0.429386	-0.179875	0.0323551
608	SDPek_R0064	SDPek_R0139	200	137	0.0503989	0.0101443	0.112339	0.0651995	0.00425098
609	SDPek_R0064	SDPek_R0139	200	139	0.0126063	0.000638711	0.00801403	0.00656988	4.31633e-05
610	SDPek_R0064	SDPek_R0082	185	117	0	-0.000273088	-1	-0.0168071	0.000282479
611	SDPek_R0064	SDPek_R0082	185	118	0	-0.000109235	-1	-0.0105849	0.000112039
612	SDPek_R0064	SDPek_R0082	185	119	0	-0.00065541	-1	-0.0262995	0.000691665
613	SDPek_R0064	SDPek_R0082	185	120	0	-0.000327705	-1	-0.0184374	0.000339938
614	SDPek_R0064	SDPek_R0082	185	123	0	-0.000109235	-1	-0.0105849	0.000112039
615	SDPek_R0064	SDPek_R0082	185	124	0	-0.0012562	-1	-0.037003	0.00136922
616	SDPek_R0064	SDPek_R0082	185	125	0	-0.000273088	-1	-0.0168071	0.000282479
617	SDPek_R0064	SDPek_R0082	185	126	0.0027933	-0.000538373	-0.161593	-0.010342	0.000106956
618	SDPek_R0064	SDPek_R0082	185	127	0.0027933	-0.000647608	-0.188209	-0.0122827	0.000150865
619	SDPek_R0064	SDPek_R0082	185	128	0.00837989	0.00259043	0.188209	0.040981	0.00167944
620	SDPek_R0064	SDPek_R0082	185	129	0.0027933	6.242e-05	0.00371058	0.00130055	1.69143e-06
621	SDPek_R0064	SDPek_R0082	185	130	0.0027933	0.00170095	0.0921386	0.053491	0.00286129
622	SDPek_R0064	SDPek_R0082	185	132	0	-0.000163853	-1	-0.012982	0.000168533
623	SDPek_R0064	SDPek_R0082	190	117	0	-0.00015605	-1	-0.012651	0.000160049
624	SDPek_R0064	SDPek_R0082	190	118	0	-6.242e-05	-1	-0.00796743	6.348e-05
625	SDPek_R0064	SDPek_R0082	190	119	0.00837989	0.00800537	0.741329	0.423143	0.17905
626	SDPek_R0064	SDPek_R0082	190	120	0	-0.00018726	-1	-0.0138782	0.000192604
627	SDPek_R0064	SDPek_R0082	190	123	0	-6.242e-05	-1	-0.00796743	6.348e-05
628	SDPek_R0064	SDPek_R0082	190	124	0	-0.00071783	-1	-0.0278529	0.000775782
629	SDPek_R0064	SDPek_R0082	190	125	0	-0.00015605	-1	-0.012651	0.000160049
630	SDPek_R0064	SDPek_R0082	190	126	0	-0.00190381	-1	-0.0481743	0.00232076
631	SDPek_R0064	SDPek_R0082	190	127	0	-0.00196623	-1	-0.0491233	0.0024131
632	SDPek_R0064	SDPek_R0082	190	128	0.0027933	-0.000514965	-0.15566	-0.0107315	0.000115164
633	SDPek_R0064	SDPek_R0082	190	129	0	-0.0015605	-1	-0.042829	0.00183432
634	SDPek_R0064	SDPek_R0082	190	130	0	-0.0006242	-1	-0.0258574	0.000668606
635	SDPek_R0064	SDPek_R0082	190	132	0	-9.363e-05	-1	-0.00977181	9.54882e-05
636	SDPek_R0064	SDPek_R0082	195	117	0.0139665	0.00226273	1	0.05233	0.00273843
637	SDPek_R0064	SDPek_R0082	195	118	0.00558659	0.00090509	1	0.0329567	0.00108614
638	SDPek_R0064	SDPek_R0082	195	119	0.0195531	-0.00853594	-0.303889	-0.128711	0.0165664
639	SDPek_R0064	SDPek_R0082	195	120	0.0139665	-7.8025e-05	-0.00555556	-0.0016496	2.72118e-06
640	SDPek_R0064	SDPek_R0082	195	123	0.00558659	0.00090509	1	0.0329567	0.00108614
641	SDPek_R0064	SDPek_R0082	195	124	0.0575346	0.00369735	0.355222	0.0409256	0.00167491
642	SDPek_R0064	SDPek_R0082	195	125	0.0139665	0.00226273	1	0.05233	0.00273843
643	SDPek_R0064	SDPek_R0082	195	126	0.145358	0.00257184	0.093165	0.0185649	0.000344656
644	SDPek_R0064	SDPek_R0082	195	127	0.146256	-0.00121117	-0.00907241	-0.00863211	7.45133e-05
645	SDPek_R0064	SDPek_R0082	195	128	0.24745	-0.000669872	-0.00587394	-0.00398226	1.58584e-05
646	SDPek_R0064	SDPek_R0082	195	129	0.115692	-0.00134517	-0.0114935	-0.0105319	0.000110921
647	SDPek_R0064	SDPek_R0082	195	130	0.047486	0.000671015	0.0741379	0.00792959	6.28783e-05
648	SDPek_R0064	SDPek_R0082	195	132	0.00558659	-0.00143566	-0.204444	-0.0427433	0.00182699
649	SDPek_R0064	SDPek_R0082	200	117	0	-0.00183359	-1	-0.0462665	0.00214059
650	SDPek_R0064	SDPek_R0082	200	118	0	-0.000733435	-1	-0.0291379	0.000849019
651	SDPek_R0064	SDPek_R0082	200	119	0.00558659	0.00118598	0.0407288	0.0195113	0.00038069
652	SDPek_R0064	SDPek_R0082	200	120	0.0027933	0.00059299	0.0407288	0.0136785	0.000187101
653	SDPek_R0064	SDPek_R0082	200	123	0	-0.000733435	-1	-0.0291379	0.000849019
654	SDPek_R0064	SDPek_R0082	200	124	0.00671119	-0.00172331	-0.204317	-0.020812	0.000433141
655	SDPek_R0064	SDPek_R0082	200	125	0	-0.00183359	-1	-0.0462665	0.00214059
656	SDPek_R0064	SDPek_R0082	200	126	0.0222401	-0.00012966	-0.00579623	-0.00102118	1.0428e-06
657	SDPek_R0064	SDPek_R0082	200	127	0.0269282	0.00382501	0.0353573	0.0297433	0.000884661
658	SDPek_R0064	SDPek_R0082	200	128	0.0374665	-0.00140559	-0.0361595	-0.00911682	8.31165e-05
659	SDPek_R0064	SDPek_R0082	200	129	0.0211791	0.00284325	0.0251728	0.024288	0.000589905
660	SDPek_R0064	SDPek_R0082	200	130	0.00558659	-0.00174776	-0.238298	-0.0225344	0.000507798
661	SDPek_R0064	SDPek_R0082	200	132	0.0027933	0.00169314	0.232583	0.0549991	0.0030249
662	SDPek_R0064	SDPek_R0147	185	144	0.000161261	-0.00275541	-0.944711	-0.0558852	0.00312315
663	SDPek_R0064	SDPek_R0147	185	153	0.0165054	0.00105787	0.264673	0.0189585	0.000359425
664	SDPek_R0064	SDPek_R0147	185	156	0.00277778	0.00191358	0.10299	0.0672475	0.00452223
665	SDPek_R0064	SDPek_R0147	185	159	0	-0.000216049	-1	-0.0149268	0.000222809
666	SDPek_R0064	SDPek_R0147	190	144	0	-0.00166667	-1	-0.0445288	0.00198282
667	SDPek_R0064	SDPek_R0147	190	153	0.0111111	0.00228395	1	0.0539185	0.00290721
668	SDPek_R0064	SDPek_R0147	190	156	0	-0.000493827	-1	-0.0228605	0.000522603
669	SDPek_R0064	SDPek_R0147	190	159	0	-0.000123457	-1	-0.011236	0.000126247
670	SDPek_R0064	SDPek_R0147	195	144	0.131442	0.00560897	0.232095	0.0427281	0.00182569
671	SDPek_R0064	SDPek_R0147	195	153	0.655771	-0.0106801	-0.322492	-0.0718889	0.00516802
672	SDPek_R0064	SDPek_R0147	195	156	0.041665	0.00438103	0.611834	0.0578262	0.00334387
673	SDPek_R0064	SDPek_R0147	195	159	0.010011	0.000690049	0.385476	0.0179066	0.000320645
674	SDPek_R0064	SDPek_R0147	200	144	0.0183964	-0.0011869	-0.0606077	-0.00986599	9.73377e-05
675	SDPek_R0064	SDPek_R0147	200	153	0.111057	0.00733823	0.273443	0.0538984	0.00290504
676	SDPek_R0064	SDPek_R0147	200	156	1.68416e-06	-0.00580078	-0.99971	-0.0835471	0.00698012
677	SDPek_R0064	SDPek_R0147	200	159	0.00110007	-0.000350543	-0.241651	-0.0099259	9.85235e-05
678	SDPek_R0022	SDPek_R0142	121	136	0.00558659	0.000928498	0.249476	0.0204997	0.000420237
679	SDPek_R0022	SDPek_R0142	121	138	0.0027933	-0.000553978	-0.165501	-0.0124078	0.000153955
680	SDPek_R0022	SDPek_R0142	121	140	0	-0.000351113	-1	-0.0192241	0.000369564
681	SDPek_R0022	SDPek_R0142	121	316	0	-2.34075e-05	-1	-0.00486533	2.36714e-05
682	SDPek_R0022	SDPek_R0142	124	136	0.0758905	-0.0032971	-0.0416365	-0.0189853	0.000360443
683	SDPek_R0022	SDPek_R0142	124	138	0.0665676	0.00966394	0.112957	0.0564519	0.00318682
684	SDPek_R0022	SDPek_R0142	124	140	0	-0.00596891	-1	-0.0852343	0.00726489
685	SDPek_R0022	SDPek_R0142	124	316	0	-0.000397928	-1	-0.0215716	0.000465333
686	SDPek_R0022	SDPek_R0142	127	136	0.121134	2.40409e-05	0.000248442	0.00011721	1.37382e-08
687	SDPek_R0022	SDPek_R0142	127	138	0.0939493	0.00692019	0.0528872	0.0342271	0.0011715
688	SDPek_R0022	SDPek_R0142	127	140	0.0027933	-0.00633563	-0.694017	-0.0766015	0.00586778
689	SDPek_R0022	SDPek_R0142	127	316	0	-0.000608595	-1	-0.0279341	0.000780312
690	SDPek_R0022	SDPek_R0142	130	136	0.263771	0.0231024	0.120142	0.0938392	0.0088058
691	SDPek_R0022	SDPek_R0142	130	138	0.146844	-0.0260986	-0.150909	-0.107543	0.0115655
692	SDPek_R0022	SDPek_R0142	130	140	0.0195531	0.00141225	0.0594417	0.0142256	0.000202369
693	SDPek_R0022	SDPek_R0142	130	316	0.0027933	0.00158391	1	0.0605687	0.00366856
694	SDPek_R0022	SDPek_R0142	133	136	0.0894837	-0.0145471	-0.139834	-0.0750641	0.00563462
695	SDPek_R0022	SDPek_R0142	133	138	0.078114	0.00335827	0.0298791	0.0175796	0.000309044
696	SDPek_R0022	SDPek_R0142	133	140	0.0195531	0.0117116	0.343872	0.149866	0.0224599
697	SDPek_R0022	SDPek_R0142	133	316	0	-0.000522768	-1	-0.0253955	0.000644932
698	SDPek_R0022	SDPek_R0142	136	136	0	-0.00621079	-1	-0.11892	0.0141421
699	SDPek_R0022	SDPek_R0142	136	138	0.0111732	0.00671015	1	0.130341	0.0169887
700	SDPek_R0022	SDPek_R0142	136	140	0	-0.00046815	-1	-0.0222294	0.000494144
701	SDPek_R0022	SDPek_R0142	136	316	0	-3.121e-05	-1	-0.00562593	3.16511e-05
702	SDPek_R0022	SDPek_R0139	121	131	0	-0.000393519	-1	-0.0204082	0.000416493
703	SDPek_R0022	SDPek_R0139	121	133	0.00277778	0.00266204	0.323944	0.250222	0.062611
704	SDPek_R0022	SDPek_R0139	121	135	9.65899e-33	-0.00449074	-1	-0.0990999	0.0098208
705	SDPek_R0022	SDPek_R0139	121	137	0.00555556	0.00298611	0.518072	0.0711304	0.00505953
706	SDPek_R0022	SDPek_R0139	121	139	0	-0.000763889	-1	-0.0291212	0.000848046
707	SDPek_R0022	SDPek_R0139	124	131	0.0146977	0.00800784	0.197566	0.108264	0.0117211
708	SDPek_R0022	SDPek_R0139	124	133	0.00544517	0.00347757	0.291711	0.0852154	0.00726166
709	SDPek_R0022	SDPek_R0139	124	135	0.0607622	-0.0155804	-0.204085	-0.0896322	0.00803393
710	SDPek_R0022	SDPek_R0139	124	137	0.0574526	0.0137721	0.140551	0.0855221	0.00731402
711	SDPek_R0022	SDPek_R0139	124	139	0.00330903	-0.00967708	-0.745187	-0.0961732	0.00924929
712	SDPek_R0022	SDPek_R0139	127	131	0.00769604	-0.00266661	-0.257329	-0.0303757	0.000922683
713	SDPek_R0022	SDPek_R0139	127	133	0.000394429	-0.00265341	-0.870587	-0.0547827	0.00300115
714	SDPek_R0022	SDPek_R0139	127	135	0.130995	0.0127391	0.125895	0.061748	0.00381281
715	SDPek_R0022	SDPek_R0139	127	137	0.0748031	0.00714109	0.0470482	0.037363	0.00139599
716	SDPek_R0022	SDPek_R0139	127	139	0.00555556	-0.0145602	-0.72382	-0.12192	0.0148644
717	SDPek_R0022	SDPek_R0139	130	131	0.0117397	-0.00859209	-0.422594	-0.0818068	0.00669236
718	SDPek_R0022	SDPek_R0139	130	133	0.00277778	-0.00320216	-0.535484	-0.0552594	0.0030536
719	SDPek_R0022	SDPek_R0139	130	135	0.256906	0.0248841	0.125339	0.100816	0.0101638
720	SDPek_R0022	SDPek_R0139	130	137	0.127974	-0.00478108	-0.0360144	-0.0209087	0.000437174
721	SDPek_R0022	SDPek_R0139	130	139	0.0311589	-0.00830873	-0.21052	-0.0581522	0.00338167
722	SDPek_R0022	SDPek_R0139	133	131	0.0130888	0.00416907	0.108846	0.0502142	0.00252147
723	SDPek_R0022	SDPek_R0139	133	133	0.00249374	-0.000129719	-0.0494458	-0.0028318	8.01911e-06
724	SDPek_R0022	SDPek_R0139	133	135	0.0902257	-0.0115644	-0.11361	-0.0592689	0.00351281
725	SDPek_R0022	SDPek_R0139	133	137	0.0425485	-0.0156922	-0.269438	-0.0868126	0.00753643
726	SDPek_R0022	SDPek_R0139	133	139	0.0405321	0.0232173	0.312262	0.205561	0.0422551
727	SDPek_R0022	SDPek_R0139	136	131	0	-0.000524691	-1	-0.0235984	0.000556884
728	SDPek_R0022	SDPek_R0139	136	133	0	-0.000154321	-1	-0.0125799	0.000158253
729	SDPek_R0022	SDPek_R0139	136	135	0	-0.00598765	-1	-0.114591	0.0131312
730	SDPek_R0022	SDPek_R0139	136	137	0	-0.00342593	-1	-0.0707729	0.0050088
731	SDPek_R0022	SDPek_R0139	136	139	0.0111111	0.0100926	1	0.333674	0.111338
732	SDPek_R0022	SDPek_R0082	121	117	0	-0.000117038	-1	-0.0109407	0.000119698
733	SDPek_R0022	SDPek_R0082	121	118	0	-4.6815e-05	-1	-0.00689027	4.74759e-05
734	SDPek_R0022	SDPek_R0082	121	119	0	-0.00028089	-1	-0.0171198	0.000293088
735	SDPek_R0022	SDPek_R0082	121	120	0	-0.000140445	-1	-0.0120019	0.000144046
736	SDPek_R0022	SDPek_R0082	121	123	0	-4.6815e-05	-1	-0.00689027	4.74759e-05
737	SDPek_R0022	SDPek_R0082	121	124	0.00558659	0.00504822	0.643781	0.225862	0.0510136
738	SDPek_R0022	SDPek_R0082	121	125	0	-0.000117038	-1	-0.0109407	0.000119698
739	SDPek_R0022	SDPek_R0082	121	126	0.00012263	-0.00130523	-0.914116	-0.0380833	0.00145034
740	SDPek_R0022	SDPek_R0082	121	127	0.00267067	0.00119599	0.173201	0.0344539	0.00118707
741	SDPek_R0022	SDPek_R0082	121	128	0	-0.0024812	-1	-0.059621	0.00355466
742	SDPek_R0022	SDPek_R0082	121	129	0	-0.00117038	-1	-0.0370387	0.00137187
743	SDPek_R0022	SDPek_R0082	121	130	0	-0.00046815	-1	-0.0223616	0.000500042
744	SDPek_R0022	SDPek_R0082	121	132	0	-7.02225e-05	-1	-0.0084507	7.14144e-05
745	SDPek_R0022	SDPek_R0082	124	117	0	-0.00198964	-1	-0.048508	0.00235303
746	SDPek_R0022	SDPek_R0082	124	118	0	-0.000795855	-1	-0.0305496	0.00093328
747	SDPek_R0022	SDPek_R0082	124	119	0	-0.00477513	-1	-0.0759047	0.00576152
748	SDPek_R0022	SDPek_R0082	124	120	0	-0.00238757	-1	-0.0532133	0.00283166
749	SDPek_R0022	SDPek_R0082	124	123	0	-0.000795855	-1	-0.0305496	0.00093328
750	SDPek_R0022	SDPek_R0082	124	124	0.0224446	0.0132923	0.241268	0.155105	0.0240574
751	SDPek_R0022	SDPek_R0082	124	125	0	-0.00198964	-1	-0.048508	0.00235303
752	SDPek_R0022	SDPek_R0082	124	126	0.0228083	-0.0014653	-0.0603658	-0.0111505	0.000124333
753	SDPek_R0022	SDPek_R0082	124	127	0.0283142	0.00324477	0.0276413	0.0243789	0.000594332
754	SDPek_R0022	SDPek_R0082	124	128	0.0297848	-0.0123955	-0.293869	-0.0776823	0.00603454
755	SDPek_R0022	SDPek_R0082	124	129	0.0223464	0.00244999	0.020456	0.0202216	0.000408912
756	SDPek_R0022	SDPek_R0082	124	130	0.0167598	0.00880122	0.183713	0.109643	0.0120216
757	SDPek_R0022	SDPek_R0082	124	132	0	-0.00119378	-1	-0.0374682	0.00140386
758	SDPek_R0022	SDPek_R0082	127	117	0.00139665	-0.00164633	-0.541026	-0.0339847	0.00115496
759	SDPek_R0022	SDPek_R0082	127	118	0	-0.00121719	-1	-0.0395602	0.00156501
760	SDPek_R0022	SDPek_R0082	127	119	0	-0.00730314	-1	-0.0982926	0.00966144
761	SDPek_R0022	SDPek_R0082	127	120	0.00558659	0.00193502	0.147619	0.0365156	0.00133339
762	SDPek_R0022	SDPek_R0082	127	123	0	-0.00121719	-1	-0.0395602	0.00156501
763	SDPek_R0022	SDPek_R0082	127	124	0.0184274	0.00442969	0.0881562	0.0437649	0.00191537
764	SDPek_R0022	SDPek_R0082	127	125	0.0027933	-0.00024968	-0.0820513	-0.00515408	2.65646e-05
765	SDPek_R0022	SDPek_R0082	127	126	0.0434201	0.00629581	0.0472421	0.0405647	0.00164549
766	SDPek_R0022	SDPek_R0082	127	127	0.0266001	-0.0117414	-0.306232	-0.0746927	0.00557899
767	SDPek_R0022	SDPek_R0082	127	128	0.0820505	0.0175394	0.114363	0.0930681	0.00866168
768	SDPek_R0022	SDPek_R0082	127	129	0.0334125	0.00298276	0.0273059	0.0208448	0.000434507
769	SDPek_R0022	SDPek_R0082	127	130	0.0027933	-0.00937861	-0.770513	-0.0989247	0.0097861
770	SDPek_R0022	SDPek_R0082	127	132	0.00139665	-0.000429138	-0.235043	-0.0114041	0.000130054
771	SDPek_R0022	SDPek_R0082	130	117	0.00698324	0.0009363	0.118227	0.0161026	0.000259293
772	SDPek_R0022	SDPek_R0082	130	118	0.00558659	0.00316782	1	0.0857773	0.00735774
773	SDPek_R0022	SDPek_R0082	130	119	0.0335196	0.0190069	1	0.213125	0.0454223
774	SDPek_R0022	SDPek_R0082	130	120	0.0111732	0.00391686	0.412151	0.0615805	0.00379215
775	SDPek_R0022	SDPek_R0082	130	123	0.00558659	0.00316782	1	0.0857773	0.00735774
776	SDPek_R0022	SDPek_R0082	130	124	0.0146143	-0.0132016	-0.474607	-0.108666	0.0118083
777	SDPek_R0022	SDPek_R0082	130	125	0.00558659	-0.000460348	-0.076129	-0.00791709	6.26804e-05
778	SDPek_R0022	SDPek_R0082	130	126	0.0566206	-0.0171521	-0.232499	-0.0920715	0.00847716
779	SDPek_R0022	SDPek_R0082	130	127	0.0626232	-0.0135683	-0.178081	-0.071911	0.0051712
780	SDPek_R0022	SDPek_R0082	130	128	0.1408	0.0126054	0.0750792	0.0557256	0.00310534
781	SDPek_R0022	SDPek_R0082	130	129	0.0619097	0.00144032	0.0181869	0.00838591	7.03234e-05
782	SDPek_R0022	SDPek_R0082	130	130	0.0209736	-0.00321414	-0.132883	-0.0282451	0.000797786
783	SDPek_R0022	SDPek_R0082	130	132	0.00698324	0.00335508	0.706076	0.0742813	0.00551772
784	SDPek_R0022	SDPek_R0082	133	117	0.00558659	0.00297275	0.261856	0.0649484	0.0042183
785	SDPek_R0022	SDPek_R0082	133	118	0	-0.00104554	-1	-0.0359651	0.00129349
786	SDPek_R0022	SDPek_R0082	133	119	0	-0.00627321	-1	-0.0893601	0.00798522
787	SDPek_R0022	SDPek_R0082	133	120	0	-0.00313661	-1	-0.0626463	0.00392455
788	SDPek_R0022	SDPek_R0082	133	123	0	-0.00104554	-1	-0.0359651	0.00129349
789	SDPek_R0022	SDPek_R0082	133	124	0.00317294	-0.00885072	-0.736108	-0.0925495	0.00856542
790	SDPek_R0022	SDPek_R0082	133	125	0.00558659	0.00297275	0.261856	0.0649484	0.0042183
791	SDPek_R0022	SDPek_R0082	133	126	0.0474194	0.0155306	0.112132	0.105908	0.0112164
792	SDPek_R0022	SDPek_R0082	133	127	0.0473896	0.0144552	0.101055	0.0973254	0.00947224
793	SDPek_R0022	SDPek_R0082	133	128	0.0434536	-0.0119598	-0.215829	-0.0671666	0.00451135
794	SDPek_R0022	SDPek_R0082	133	129	0.0192029	-0.00693549	-0.265337	-0.0512978	0.00263146
795	SDPek_R0022	SDPek_R0082	133	130	0.0153392	0.00488387	0.107549	0.0545222	0.00297267
796	SDPek_R0022	SDPek_R0082	133	132	0	-0.0015683	-1	-0.04411	0.00194569
797	SDPek_R0022	SDPek_R0082	136	117	0	-0.00015605	-1	-0.012651	0.000160049
798	SDPek_R0022	SDPek_R0082	136	118	0	-6.242e-05	-1	-0.00796743	6.348e-05
799	SDPek_R0022	SDPek_R0082	136	119	0	-0.00037452	-1	-0.0197962	0.000391888
800	SDPek_R0022	SDPek_R0082	136	120	0	-0.00018726	-1	-0.0138782	0.000192604
801	SDPek_R0022	SDPek_R0082	136	123	0	-6.242e-05	-1	-0.00796743	6.348e-05
802	SDPek_R0022	SDPek_R0082	136	124	0	-0.00071783	-1	-0.0278529	0.000775782
803	SDPek_R0022	SDPek_R0082	136	125	0	-0.00015605	-1	-0.012651	0.000160049
804	SDPek_R0022	SDPek_R0082	136	126	0	-0.00190381	-1	-0.0481743	0.00232076
805	SDPek_R0022	SDPek_R0082	136	127	0.00837989	0.00641366	0.69661	0.160236	0.0256754
806	SDPek_R0022	SDPek_R0082	136	128	0	-0.00330826	-1	-0.0689415	0.00475294
807	SDPek_R0022	SDPek_R0082	136	129	0.0027933	0.0012328	0.128247	0.0338349	0.0011448
808	SDPek_R0022	SDPek_R0082	136	130	0	-0.0006242	-1	-0.0258574	0.000668606
809	SDPek_R0022	SDPek_R0082	136	132	0	-9.363e-05	-1	-0.00977181	9.54882e-05
810	SDPek_R0022	SDPek_R0147	121	144	0	-0.00125	-1	-0.038509	0.00148295
811	SDPek_R0022	SDPek_R0147	121	153	0.00833333	0.00171296	1	0.0466294	0.0021743
812	SDPek_R0022	SDPek_R0147	121	156	0	-0.00037037	-1	-0.01977	0.000390854
813	SDPek_R0022	SDPek_R0147	121	159	0	-9.25926e-05	-1	-0.00971698	9.44198e-05
814	SDPek_R0022	SDPek_R0147	124	144	0.0162957	-0.00495427	-0.233142	-0.039789	0.00158316
815	SDPek_R0022	SDPek_R0147	124	153	0.125296	0.0127502	0.437845	0.0904813	0.00818687
816	SDPek_R0022	SDPek_R0147	124	156	7.44388e-05	-0.00622186	-0.988177	-0.0865808	0.00749623
817	SDPek_R0022	SDPek_R0147	124	159	0	-0.00157407	-1	-0.0430637	0.00185448
818	SDPek_R0022	SDPek_R0147	127	144	0.0285992	-0.00431743	-0.131163	-0.029215	0.000853518
819	SDPek_R0022	SDPek_R0147	127	153	0.181745	0.00740815	0.164231	0.0442945	0.001962
820	SDPek_R0022	SDPek_R0147	127	156	0.00632286	-0.00343023	-0.351707	-0.0402181	0.0016175
821	SDPek_R0022	SDPek_R0147	127	159	0.00277778	0.000339506	0.0391459	0.00782584	6.12438e-05
822	SDPek_R0022	SDPek_R0147	130	144	0.059627	-0.00495629	-0.0767425	-0.0280324	0.000785818
823	SDPek_R0022	SDPek_R0147	130	153	0.338698	-0.00335412	-0.0286548	-0.0167626	0.000280985
824	SDPek_R0022	SDPek_R0147	130	156	0.0266746	0.0075388	0.297875	0.0738797	0.00545821
825	SDPek_R0022	SDPek_R0147	130	159	0.00555556	0.000771605	0.121951	0.0148663	0.000221006
826	SDPek_R0022	SDPek_R0147	133	144	0.0427002	0.0143669	0.118084	0.102793	0.0105664
827	SDPek_R0022	SDPek_R0147	133	153	0.134816	-0.0152456	-0.101596	-0.0963839	0.00928986
828	SDPek_R0022	SDPek_R0147	133	156	0.00859477	0.000199705	0.00553975	0.00247576	6.12938e-06
829	SDPek_R0022	SDPek_R0147	133	159	0.00277778	0.000679012	0.0753425	0.0165494	0.000273882
830	SDPek_R0022	SDPek_R0147	136	144	0.00277778	0.00111111	0.117647	0.0296859	0.000881251
831	SDPek_R0022	SDPek_R0147	136	153	0.00555556	-0.0032716	-0.370629	-0.0772346	0.00596519
832	SDPek_R0022	SDPek_R0147	136	156	0.00277778	0.00228395	0.215116	0.10573	0.0111788
833	SDPek_R0022	SDPek_R0147	136	159	0	-0.000123457	-1	-0.011236	0.000126247
834	SDPek_R0142	SDPek_R0139	136	131	0.0251397	-0.0012562	-0.0475909	-0.0118877	0.000141318
835	SDPek_R0142	SDPek_R0139	136	133	0.00558659	-0.0021769	-0.280402	-0.0373342	0.00139384
836	SDPek_R0142	SDPek_R0139	136	135	0.351193	0.0515224	0.215183	0.208026	0.0432746
837	SDPek_R0142	SDPek_R0139	136	137	0.16836	-0.0024369	-0.0142678	-0.0106306	0.000113009
838	SDPek_R0142	SDPek_R0139	136	139	0.00558659	-0.0456524	-0.89097	-0.317619	0.100882
839	SDPek_R0142	SDPek_R0139	138	131	0.0223464	0.00337848	0.118468	0.0324339	0.00105196
840	SDPek_R0142	SDPek_R0139	138	133	0.00837989	0.0028011	0.333953	0.0487343	0.00237503
841	SDPek_R0142	SDPek_R0139	138	135	0.187896	-0.0274453	-0.12745	-0.112416	0.0126372
842	SDPek_R0142	SDPek_R0139	138	137	0.13054	0.00780641	0.0423045	0.0345468	0.00119348
843	SDPek_R0142	SDPek_R0139	138	139	0.0502793	0.0134593	0.243129	0.0949955	0.00902415
844	SDPek_R0142	SDPek_R0139	140	131	0	-0.00198964	-1	-0.0466924	0.00218018
845	SDPek_R0142	SDPek_R0139	140	133	0	-0.000585188	-1	-0.0248884	0.00061943
846	SDPek_R0142	SDPek_R0139	140	135	0	-0.0225882	-1	-0.22617	0.0511529
847	SDPek_R0142	SDPek_R0139	140	137	0.00558659	-0.00728754	-0.566061	-0.0788373	0.00621533
848	SDPek_R0142	SDPek_R0139	140	139	0.0363128	0.0324506	0.853128	0.559883	0.313469
849	SDPek_R0142	SDPek_R0139	316	131	0	-0.000132643	-1	-0.0118172	0.000139645
850	SDPek_R0142	SDPek_R0139	316	133	0	-3.90125e-05	-1	-0.00629888	3.96759e-05
851	SDPek_R0142	SDPek_R0139	316	135	1.69929e-05	-0.00148889	-0.988716	-0.0565945	0.00320293
852	SDPek_R0142	SDPek_R0139	316	137	0.0027763	0.00191803	0.991218	0.0787707	0.00620482
853	SDPek_R0142	SDPek_R0139	316	139	0	-0.000257483	-1	-0.0168648	0.000284421
854	SDPek_R0142	SDPek_R0082	136	117	0.0140449	0.00619398	1	0.106012	0.0112385
855	SDPek_R0142	SDPek_R0082	136	118	0.00561798	0.00247759	1	0.0667631	0.00445731
856	SDPek_R0142	SDPek_R0082	136	119	0.0308989	0.0120566	0.81104	0.134548	0.0181032
857	SDPek_R0142	SDPek_R0082	136	120	0.0168539	0.00743277	1	0.116296	0.0135248
858	SDPek_R0142	SDPek_R0082	136	123	0.00561798	0.00247759	1	0.0667631	0.00445731
859	SDPek_R0142	SDPek_R0082	136	124	0.0320326	-0.00408189	-0.113027	-0.0334425	0.0011184
860	SDPek_R0142	SDPek_R0082	136	125	0.00399315	-0.00385782	-0.491381	-0.0660278	0.00435967
861	SDPek_R0142	SDPek_R0082	136	126	0.0830579	-0.00958354	-0.103448	-0.0519093	0.00269458
862	SDPek_R0142	SDPek_R0082	136	127	0.0918342	-0.00708795	-0.0716518	-0.0374059	0.0013992
863	SDPek_R0142	SDPek_R0082	136	128	0.174796	0.00835581	0.0636331	0.0368035	0.0013545
864	SDPek_R0142	SDPek_R0082	136	129	0.0552972	-0.0232125	-0.295664	-0.134555	0.018105
865	SDPek_R0142	SDPek_R0082	136	130	0.0365169	0.00511299	0.206369	0.0447213	0.00199999
866	SDPek_R0142	SDPek_R0082	136	132	0.00842697	0.00371639	1	0.0818835	0.00670491
867	SDPek_R0142	SDPek_R0082	138	117	0	-0.00556274	-1	-0.0966544	0.00934208
868	SDPek_R0142	SDPek_R0082	138	118	0	-0.0022251	-1	-0.0608701	0.00370516
869	SDPek_R0142	SDPek_R0082	138	119	0	-0.0133506	-1	-0.151252	0.0228772
870	SDPek_R0142	SDPek_R0082	138	120	0	-0.00667529	-1	-0.106031	0.0112425
871	SDPek_R0142	SDPek_R0082	138	123	0	-0.0022251	-1	-0.0608701	0.00370516
872	SDPek_R0142	SDPek_R0082	138	124	0.0325742	0.00698557	0.179034	0.0581014	0.00337577
873	SDPek_R0142	SDPek_R0082	138	125	0.00443382	-0.00112893	-0.202944	-0.0196155	0.000384766
874	SDPek_R0142	SDPek_R0082	138	126	0.0630096	-0.00263083	-0.0400794	-0.0144664	0.000209275
875	SDPek_R0142	SDPek_R0082	138	127	0.0710871	0.000996552	0.0093244	0.00533909	2.85059e-05
876	SDPek_R0142	SDPek_R0082	138	128	0.120148	0.00221735	0.0123308	0.00991476	9.83025e-05
877	SDPek_R0142	SDPek_R0082	138	129	0.0851523	0.0295248	0.34808	0.173745	0.0301874
878	SDPek_R0142	SDPek_R0082	138	130	0.0196629	-0.00258806	-0.116312	-0.0229806	0.000528106
879	SDPek_R0142	SDPek_R0082	138	132	0	-0.00333765	-1	-0.0746558	0.00557349
880	SDPek_R0142	SDPek_R0082	140	117	0	-0.000591781	-1	-0.0250322	0.000626614
881	SDPek_R0142	SDPek_R0082	140	118	0	-0.000236713	-1	-0.0157646	0.000248521
882	SDPek_R0142	SDPek_R0082	140	119	0	-0.00142028	-1	-0.0391724	0.00153447
883	SDPek_R0142	SDPek_R0082	140	120	0	-0.000710138	-1	-0.0274606	0.000754085
884	SDPek_R0142	SDPek_R0082	140	123	0	-0.000236713	-1	-0.0157646	0.000248521
885	SDPek_R0142	SDPek_R0082	140	124	0	-0.00272219	-1	-0.0551201	0.00303823
886	SDPek_R0142	SDPek_R0082	140	125	0.00561798	0.0050262	0.373607	0.212607	0.0452018
887	SDPek_R0142	SDPek_R0082	140	126	0.0196629	0.0126799	0.360718	0.169742	0.0288123
888	SDPek_R0142	SDPek_R0082	140	127	0.0140449	0.0065885	0.189989	0.0859329	0.00738447
889	SDPek_R0142	SDPek_R0082	140	128	0.00280899	-0.00973678	-0.776101	-0.105991	0.0112341
890	SDPek_R0142	SDPek_R0082	140	129	0	-0.00591781	-1	-0.0847799	0.00718763
891	SDPek_R0142	SDPek_R0082	140	130	0	-0.00236713	-1	-0.0511698	0.00261835
892	SDPek_R0142	SDPek_R0082	140	132	0	-0.000355069	-1	-0.0193349	0.000373838
893	SDPek_R0142	SDPek_R0082	316	117	0	-3.94521e-05	-1	-0.00633457	4.01268e-05
894	SDPek_R0142	SDPek_R0082	316	118	0	-1.57808e-05	-1	-0.00398932	1.59147e-05
895	SDPek_R0142	SDPek_R0082	316	119	0.00280899	0.0027143	1	0.284168	0.0807512
896	SDPek_R0142	SDPek_R0082	316	120	0	-4.73425e-05	-1	-0.00694908	4.82897e-05
897	SDPek_R0142	SDPek_R0082	316	123	0	-1.57808e-05	-1	-0.00398932	1.59147e-05
898	SDPek_R0142	SDPek_R0082	316	124	0	-0.00018148	-1	-0.0139485	0.000194561
899	SDPek_R0142	SDPek_R0082	316	125	0	-3.94521e-05	-1	-0.00633457	4.01268e-05
900	SDPek_R0142	SDPek_R0082	316	126	0	-0.000465535	-1	-0.0236556	0.000559586
901	SDPek_R0142	SDPek_R0082	316	127	0	-0.000497096	-1	-0.0246106	0.000605682
902	SDPek_R0142	SDPek_R0082	316	128	0	-0.000836384	-1	-0.0345596	0.00119437
903	SDPek_R0142	SDPek_R0082	316	129	0	-0.000394521	-1	-0.0214541	0.000460278
904	SDPek_R0142	SDPek_R0082	316	130	0	-0.000157808	-1	-0.0129488	0.000167673
905	SDPek_R0142	SDPek_R0082	316	132	0	-2.36713e-05	-1	-0.00489282	2.39397e-05
906	SDPek_R0142	SDPek_R0147	136	144	0.0674383	-0.0164074	-0.195685	-0.092267	0.0085132
907	SDPek_R0142	SDPek_R0147	136	153	0.44933	0.00836355	0.07279	0.0415677	0.00172788
908	SDPek_R0142	SDPek_R0147	136	156	0.027933	0.00308979	0.15566	0.0300952	0.00090572
909	SDPek_R0142	SDPek_R0147	136	159	0.0111648	0.00495403	0.998316	0.0948568	0.00899781
910	SDPek_R0142	SDPek_R0147	138	144	0.0750198	0.0147688	0.163035	0.0842542	0.00709878
911	SDPek_R0142	SDPek_R0147	138	153	0.307653	-0.00922182	-0.074287	-0.0464965	0.00216193
912	SDPek_R0142	SDPek_R0147	138	156	0.0167598	-0.00109235	-0.0611888	-0.0107936	0.000116503
913	SDPek_R0142	SDPek_R0147	138	159	8.35757e-06	-0.00445467	-0.998127	-0.0865293	0.00748732
914	SDPek_R0142	SDPek_R0147	140	144	0.00837989	0.00205986	0.0578947	0.0287262	0.000825192
915	SDPek_R0142	SDPek_R0147	140	153	0.0335196	0.00028089	0.0324324	0.00346206	1.19859e-05
916	SDPek_R0142	SDPek_R0147	140	156	0	-0.0018726	-1	-0.045232	0.00204593
917	SDPek_R0142	SDPek_R0147	140	159	0	-0.00046815	-1	-0.0222294	0.000494144
918	SDPek_R0142	SDPek_R0147	316	144	0	-0.000421335	-1	-0.0223062	0.000497567
919	SDPek_R0142	SDPek_R0147	316	153	0.0027933	0.000577385	1	0.0270161	0.000729869
920	SDPek_R0142	SDPek_R0147	316	156	0	-0.00012484	-1	-0.0114476	0.000131047
921	SDPek_R0142	SDPek_R0147	316	159	0	-3.121e-05	-1	-0.00562593	3.16511e-05
922	SDPek_R0139	SDPek_R0082	131	117	0	-0.000663213	-1	-0.0265733	0.000706138
923	SDPek_R0139	SDPek_R0082	131	118	0	-0.000265285	-1	-0.0167354	0.000280075
924	SDPek_R0139	SDPek_R0082	131	119	0	-0.00159171	-1	-0.0415815	0.00172902
925	SDPek_R0139	SDPek_R0082	131	120	0	-0.000795855	-1	-0.0291509	0.000849773
926	SDPek_R0139	SDPek_R0082	131	123	0	-0.000265285	-1	-0.0167354	0.000280075
927	SDPek_R0139	SDPek_R0082	131	124	0.0027933	-0.000257483	-0.084399	-0.00493771	2.4381e-05
928	SDPek_R0139	SDPek_R0082	131	125	0	-0.000663213	-1	-0.0265733	0.000706138
929	SDPek_R0139	SDPek_R0082	131	126	0.00344855	-0.00464265	-0.57379	-0.0580614	0.00337112
930	SDPek_R0139	SDPek_R0082	131	127	0.00948344	0.00112696	0.0288007	0.0139152	0.000193634
931	SDPek_R0139	SDPek_R0082	131	128	0.0261742	0.0121141	0.362415	0.124767	0.0155669
932	SDPek_R0139	SDPek_R0082	131	129	0.00558659	-0.00104554	-0.157647	-0.0141822	0.000201134
933	SDPek_R0139	SDPek_R0082	131	130	0	-0.00265285	-1	-0.054313	0.0029499
934	SDPek_R0139	SDPek_R0082	131	132	0	-0.000397928	-1	-0.0205255	0.000421296
935	SDPek_R0139	SDPek_R0082	133	117	0	-0.000195063	-1	-0.0141643	0.000200628
936	SDPek_R0139	SDPek_R0082	133	118	0	-7.8025e-05	-1	-0.00892047	7.95748e-05
937	SDPek_R0139	SDPek_R0082	133	119	0	-0.00046815	-1	-0.0221641	0.000491248
938	SDPek_R0139	SDPek_R0082	133	120	0	-0.000234075	-1	-0.0155382	0.000241437
939	SDPek_R0139	SDPek_R0082	133	123	0	-7.8025e-05	-1	-0.00892047	7.95748e-05
940	SDPek_R0139	SDPek_R0082	133	124	4.10089e-05	-0.000856279	-0.954297	-0.0297593	0.000885616
941	SDPek_R0139	SDPek_R0082	133	125	0	-0.000195063	-1	-0.0141643	0.000200628
942	SDPek_R0139	SDPek_R0082	133	126	0.00756896	0.0051892	0.447858	0.117612	0.0138325
943	SDPek_R0139	SDPek_R0082	133	127	0.00354392	0.00108613	0.0943746	0.0243049	0.000590727
944	SDPek_R0139	SDPek_R0082	133	128	0.0027933	-0.00134203	-0.324528	-0.0250497	0.000627489
945	SDPek_R0139	SDPek_R0082	133	129	1.92954e-05	-0.00193133	-0.990108	-0.0474777	0.00225413
946	SDPek_R0139	SDPek_R0082	133	130	0	-0.00078025	-1	-0.0289504	0.000838125
947	SDPek_R0139	SDPek_R0082	133	132	0	-0.000117038	-1	-0.0109407	0.000119698
948	SDPek_R0139	SDPek_R0082	135	117	0.0139665	0.00643707	1	0.110043	0.0121094
949	SDPek_R0139	SDPek_R0082	135	118	0.00558659	0.00257483	1	0.0693032	0.00480293
950	SDPek_R0139	SDPek_R0082	135	119	0.0307263	0.0126557	0.819192	0.141059	0.0198977
951	SDPek_R0139	SDPek_R0082	135	120	0.0167598	0.00772448	1	0.120717	0.0145725
952	SDPek_R0139	SDPek_R0082	135	123	0.00558659	0.00257483	1	0.0693032	0.00480293
953	SDPek_R0139	SDPek_R0082	135	124	0.0455667	0.0109314	0.369172	0.0894403	0.00799958
954	SDPek_R0139	SDPek_R0082	135	125	0.00367176	-0.00385766	-0.512345	-0.0659473	0.00434904
955	SDPek_R0139	SDPek_R0082	135	126	0.068449	-0.0234099	-0.254846	-0.124911	0.0156028
956	SDPek_R0139	SDPek_R0082	135	127	0.0884487	-0.00642197	-0.0676918	-0.0338324	0.00114463
957	SDPek_R0139	SDPek_R0082	135	128	0.159406	-0.00021761	-0.00136327	-0.000956248	9.1441e-07
958	SDPek_R0139	SDPek_R0082	135	129	0.0681133	-0.0071809	-0.0953713	-0.0415589	0.00172714
959	SDPek_R0139	SDPek_R0082	135	130	0.0244452	-0.00567243	-0.188342	-0.0495498	0.00245518
960	SDPek_R0139	SDPek_R0082	135	132	0.00837989	0.00386224	1	0.0849982	0.0072247
961	SDPek_R0139	SDPek_R0082	137	117	0	-0.00429138	-1	-0.0792626	0.00628256
962	SDPek_R0139	SDPek_R0082	137	118	0	-0.00171655	-1	-0.0499184	0.00249184
963	SDPek_R0139	SDPek_R0082	137	119	0.0027933	-0.00750601	-0.728788	-0.0903908	0.0081705
964	SDPek_R0139	SDPek_R0082	137	120	0	-0.00514965	-1	-0.086951	0.00756048
965	SDPek_R0139	SDPek_R0082	137	123	0	-0.00171655	-1	-0.0499184	0.00249184
966	SDPek_R0139	SDPek_R0082	137	124	0.0158448	-0.0038955	-0.197337	-0.0344367	0.00118588
967	SDPek_R0139	SDPek_R0082	137	125	0.00470813	0.000416755	0.0430749	0.00769754	5.92521e-05
968	SDPek_R0139	SDPek_R0082	137	126	0.0657849	0.0134301	0.11378	0.0774248	0.00599461
969	SDPek_R0139	SDPek_R0082	137	127	0.049362	-0.00470938	-0.0870956	-0.0268056	0.000718542
970	SDPek_R0139	SDPek_R0082	137	128	0.0937494	0.00277226	0.0135158	0.0131621	0.000173241
971	SDPek_R0139	SDPek_R0082	137	129	0.0491859	0.00627212	0.0648274	0.0392191	0.00153814
972	SDPek_R0139	SDPek_R0082	137	130	0.0258341	0.0086686	0.223992	0.0818124	0.00669327
973	SDPek_R0139	SDPek_R0082	137	132	0	-0.00257483	-1	-0.0612233	0.0037483
974	SDPek_R0139	SDPek_R0082	139	117	0	-0.00128741	-1	-0.0379239	0.00143822
975	SDPek_R0139	SDPek_R0082	139	118	0	-0.000514965	-1	-0.0238839	0.000570441
976	SDPek_R0139	SDPek_R0082	139	119	0	-0.00308979	-1	-0.0593428	0.00352157
977	SDPek_R0139	SDPek_R0082	139	120	0	-0.0015449	-1	-0.0416025	0.00173077
978	SDPek_R0139	SDPek_R0082	139	123	0	-0.000514965	-1	-0.0238839	0.000570441
979	SDPek_R0139	SDPek_R0082	139	124	0	-0.0059221	-1	-0.0834943	0.0069713
980	SDPek_R0139	SDPek_R0082	139	125	0.00558659	0.00429918	0.339077	0.126643	0.0160384
981	SDPek_R0139	SDPek_R0082	139	126	0.0251397	0.00943323	0.123355	0.086733	0.00752262
982	SDPek_R0139	SDPek_R0082	139	127	0.0251397	0.00891826	0.117411	0.0809592	0.00655439
983	SDPek_R0139	SDPek_R0082	139	128	0.0139665	-0.0133267	-0.488279	-0.10091	0.0101829
984	SDPek_R0139	SDPek_R0082	139	129	0.0167598	0.00388565	0.0489965	0.0387499	0.00150155
985	SDPek_R0139	SDPek_R0082	139	130	0.00558659	0.00043694	0.00861538	0.00657682	4.32546e-05
986	SDPek_R0139	SDPek_R0082	139	132	0	-0.000772448	-1	-0.0292929	0.000858072
987	SDPek_R0139	SDPek_R0147	131	144	0.00643828	-0.000645057	-0.0910669	-0.00851675	7.2535e-05
988	SDPek_R0139	SDPek_R0147	131	153	0.0407839	0.00326851	0.336724	0.0381316	0.00145402
989	SDPek_R0139	SDPek_R0147	131	156	0	-0.00209877	-1	-0.0480129	0.00230524
990	SDPek_R0139	SDPek_R0147	131	159	0	-0.000524691	-1	-0.0235984	0.000556884
991	SDPek_R0139	SDPek_R0147	133	144	0.00120538	-0.00087795	-0.421416	-0.0210096	0.000441404
992	SDPek_R0139	SDPek_R0147	133	153	0.00990573	-0.00112822	-0.10225	-0.0238562	0.00056912
993	SDPek_R0139	SDPek_R0147	133	156	0.00277778	0.00216049	0.162791	0.0895818	0.00802489
994	SDPek_R0139	SDPek_R0147	133	159	0	-0.000154321	-1	-0.0125799	0.000158253
995	SDPek_R0139	SDPek_R0147	135	144	0.0734364	-0.00739697	-0.091509	-0.0415572	0.001727
996	SDPek_R0139	SDPek_R0147	135	153	0.435632	0.00751504	0.0678426	0.0373063	0.00139176
997	SDPek_R0139	SDPek_R0147	135	156	0.0187091	-0.00524152	-0.218847	-0.0510232	0.00260337
998	SDPek_R0139	SDPek_R0147	135	159	0.0111111	0.00512346	1	0.0980524	0.00961427
999	SDPek_R0139	SDPek_R0147	137	144	0.0475805	0.00133048	0.0128239	0.00806853	6.51012e-05
1000	SDPek_R0139	SDPek_R0147	137	153	0.246129	0.00117492	0.0185377	0.00629581	3.96372e-05
1001	SDPek_R0139	SDPek_R0147	137	156	0.0146242	0.000920531	0.029945	0.00967259	9.3559e-05
1002	SDPek_R0139	SDPek_R0147	137	159	0	-0.00342593	-1	-0.0707729	0.0050088
1003	SDPek_R0139	SDPek_R0147	139	144	0.0213395	0.0075895	0.0974054	0.0736597	0.00542575
1004	SDPek_R0139	SDPek_R0147	139	153	0.0619938	-0.0108302	-0.148718	-0.0928781	0.00862635
1005	SDPek_R0139	SDPek_R0147	139	156	0.00833333	0.00425926	0.105505	0.0716257	0.00513024
1006	SDPek_R0139	SDPek_R0147	139	159	0	-0.00101852	-1	-0.0336735	0.0011339
1007	SDPek_R0082	SDPek_R0147	117	144	0.00558659	0.00347992	0.293421	0.0828569	0.00686527
1008	SDPek_R0082	SDPek_R0147	117	153	0.00558659	-0.00549296	-0.495775	-0.115591	0.0133614
1009	SDPek_R0082	SDPek_R0147	117	156	0.0027933	0.0021691	0.162573	0.0894539	0.008002
1010	SDPek_R0082	SDPek_R0147	117	159	0	-0.00015605	-1	-0.012651	0.000160049
1011	SDPek_R0082	SDPek_R0147	118	144	0	-0.00084267	-1	-0.03159	0.00099793
1012	SDPek_R0082	SDPek_R0147	118	153	0.00558659	0.00115477	1	0.0382602	0.00146384
1013	SDPek_R0082	SDPek_R0147	118	156	0	-0.00024968	-1	-0.016212	0.000262829
1014	SDPek_R0082	SDPek_R0147	118	159	0	-6.242e-05	-1	-0.00796743	6.348e-05
1015	SDPek_R0082	SDPek_R0147	119	144	0.0027933	-0.00226273	-0.447531	-0.0351266	0.00123388
1016	SDPek_R0082	SDPek_R0147	119	153	0.0307263	0.00413533	0.596847	0.0567378	0.00321917
1017	SDPek_R0082	SDPek_R0147	119	156	0	-0.00149808	-1	-0.0402809	0.00162255
1018	SDPek_R0082	SDPek_R0147	119	159	0	-0.00037452	-1	-0.0197962	0.000391888
1019	SDPek_R0082	SDPek_R0147	120	144	0.0027933	0.000265285	0.0186404	0.00577429	3.33424e-05
1020	SDPek_R0082	SDPek_R0147	120	153	0.0139665	0.000671015	0.193694	0.0129085	0.00016663
1021	SDPek_R0082	SDPek_R0147	120	156	0	-0.00074904	-1	-0.0282391	0.000797448
1022	SDPek_R0082	SDPek_R0147	120	159	0	-0.00018726	-1	-0.0138782	0.000192604
1023	SDPek_R0082	SDPek_R0147	123	144	0	-0.00084267	-1	-0.03159	0.00099793
1024	SDPek_R0082	SDPek_R0147	123	153	0.00558659	0.00115477	1	0.0382602	0.00146384
1025	SDPek_R0082	SDPek_R0147	123	156	0	-0.00024968	-1	-0.016212	0.000262829
1026	SDPek_R0082	SDPek_R0147	123	159	0	-6.242e-05	-1	-0.00796743	6.348e-05
1027	SDPek_R0082	SDPek_R0147	124	144	0.00358179	-0.00610892	-0.630389	-0.0696162	0.00484641
1028	SDPek_R0082	SDPek_R0147	124	153	0.0606045	0.00963857	0.725804	0.0970773	0.00942399
1029	SDPek_R0082	SDPek_R0147	124	156	5.94948e-05	-0.00281183	-0.97928	-0.0555003	0.00308028
1030	SDPek_R0082	SDPek_R0147	124	159	0	-0.00071783	-1	-0.0278529	0.000775782
1031	SDPek_R0082	SDPek_R0147	125	144	0	-0.00210668	-1	-0.05016	0.00251603
1032	SDPek_R0082	SDPek_R0147	125	153	0.0111732	9.36423e-05	0.0324367	0.00197057	3.88313e-06
1033	SDPek_R0082	SDPek_R0147	125	156	0	-0.0006242	-1	-0.0257421	0.000662658
1034	SDPek_R0082	SDPek_R0147	125	159	0.00279328	0.00263723	0.239376	0.213801	0.0457111
1035	SDPek_R0082	SDPek_R0147	126	144	0.0215579	-0.00414357	-0.161219	-0.0307939	0.000948262
1036	SDPek_R0082	SDPek_R0147	126	153	0.143247	0.00807603	0.229299	0.0530452	0.00281379
1037	SDPek_R0082	SDPek_R0147	126	156	0.00558659	-0.00202865	-0.266393	-0.026113	0.00068189
1038	SDPek_R0082	SDPek_R0147	126	159	0	-0.00190381	-1	-0.0481743	0.00232076
1039	SDPek_R0082	SDPek_R0147	127	144	0.0296217	0.00307757	0.0247604	0.0225818	0.000509937
1040	SDPek_R0082	SDPek_R0147	127	153	0.135242	-0.00436011	-0.0312324	-0.0282753	0.000799494
1041	SDPek_R0082	SDPek_R0147	127	156	0.0111137	0.00324877	0.088215	0.0412886	0.00170475
1042	SDPek_R0082	SDPek_R0147	127	159	1.22723e-08	-0.00196622	-0.999994	-0.049123	0.00241307
1043	SDPek_R0082	SDPek_R0147	128	144	0.0432137	-0.00144788	-0.0324188	-0.00886156	7.85273e-05
1044	SDPek_R0082	SDPek_R0147	128	153	0.222149	-0.0127371	-0.0875394	-0.0688981	0.00474695
1045	SDPek_R0082	SDPek_R0147	128	156	0.0223464	0.00911332	0.289683	0.0966088	0.00933326
1046	SDPek_R0082	SDPek_R0147	128	159	0.00837989	0.00507163	0.644841	0.105689	0.0111701
1047	SDPek_R0082	SDPek_R0147	129	144	0.0221367	0.00106998	0.00902187	0.00862474	7.43862e-05
1048	SDPek_R0082	SDPek_R0147	129	153	0.117528	0.00673253	0.233207	0.0479633	0.00230047
1049	SDPek_R0082	SDPek_R0147	129	156	0	-0.006242	-1	-0.0871478	0.00759474
1050	SDPek_R0082	SDPek_R0147	129	159	0	-0.0015605	-1	-0.042829	0.00183432
1051	SDPek_R0082	SDPek_R0147	130	144	0.0167598	0.00833307	0.175658	0.101383	0.0102785
1052	SDPek_R0082	SDPek_R0147	130	153	0.0363128	-0.00800537	-0.180634	-0.0860794	0.00740965
1053	SDPek_R0082	SDPek_R0147	130	156	0.0027933	0.000296495	0.00702663	0.00624795	3.90368e-05
1054	SDPek_R0082	SDPek_R0147	130	159	0	-0.0006242	-1	-0.0258574	0.000668606
1055	SDPek_R0082	SDPek_R0147	132	144	0.0027933	0.00152929	0.214912	0.0468757	0.00219733
1056	SDPek_R0082	SDPek_R0147	132	153	0.00558659	-0.00106114	-0.159624	-0.0287468	0.000826377
1057	SDPek_R0082	SDPek_R0147	132	156	0	-0.00037452	-1	-0.0198835	0.000395355
1058	SDPek_R0082	SDPek_R0147	132	159	0	-9.363e-05	-1	-0.00977181	9.54882e-05
